# Supplementary material for: Structural identifiability of biomolecular controller motifs with and without flow measurements as model output
Source: PLoS Comput Biol. 2023 Aug 28;19(8):e1011398. doi: 10.1371/journal.pcbi.1011398 (PMC10491402; doi:10.1371/journal.pcbi.1011398)
Supplement: S1 File — Raw data results and calculations for all motifs, cases and methods for the basic controller motifs. (XLSX) [file pcbi.1011398.s003.xlsx]

## Sheet: Basic and antithetic
	Basic motifs						Antithetic motifs						Basic and antithetic motifs summarized
	All instances analyzed						All instances analyzed						All instances analyzed
				Sum						Sum						Sum
	754	1414	184	2352			500	716	80	1296			1254	2130	264	3648
	Identifiability score:			0.32			Identifiability score:			0.39			Identifiability score:			0.34
	Two measurements related to A and E						Two measurements related to A and E						Two measurements related to A and E
				Sum						Sum						Sum
	754	206	48	1008			500	36	24	560			1254	242	72	1568
	Identifiability score:			0.75			Identifiability score:			0.89			Identifiability score:			0.8
	Two measurements related to A and E						Two measurements related to A and E						Two measurements related to A and E
	Cases B2, B5, B8, and B11 summarized									Sum			Equivalent cases compared
				Sum			500	36	24	560						Sum
	302	22	12	336			Identifiability score:			0.89			802	58	36	896
	Identifiability score:			0.9									Identifiability score:			0.9

## Sheet: Comparison of motifs
	Case B1										Case B2										Case B3										Case B4										Case B5
	Motif	1	2	3	4	5	6	7	8		Motif	1	2	3	4	5	6	7	8		Motif	1	2	3	4	5	6	7	8		Motif	1	2	3	4	5	6	7	8		Motif	1	2	3	4	5	6	7	8
	Para	6	7	7	8	6	7	7	8		Para	6	7	7	8	6	7	7	8		Para	7	8	8	9	7	8	8	9		Para	8	8	8	8	8	8	8	8		Para	8	8	8	8	8	8	8	8
	Concentrations										Concentrations										Concentrations										Concentrations										Concentrations
	A	5	5	6	6	5	5	6	6		A	5	6	6	7	5	6	6	7		A	6	7	7	8	6	7	7	8		A	7	6	7	6	7	6	7	6		A	7	7	7	7	7	7	7	7
	E	5	6	6	7	5	6	6	7		E	5	6	6	7	5	6	6	7		E	6	7	7	8	6	7	7	8		E	7	7	7	7	7	7	7	7		E	7	7	7	7	7	7	7	7
	A E	6	7	7	8	6	7	7	8		A E	6	7	7	8	6	7	7	8		A E	7	8	8	9	7	8	8	9		A E	8	8	8	8	8	8	8	8		A E	8	8	8	8	8	8	8	8
	One flow										One flow										One flow										One flow										One flow
	di	0	0	0	0	1	1	1	1		di	0	0	0	0	1	1	1	1		di	0	0	0	0	1	1	1	1		di	0	0	0	0	1	1	1	1		di	0	0	0	0	1	1	1	1
	do	5	5	6	6	0	0	0	0		do	5	6	6	7	0	0	0	0		do	6	7	7	8	0	0	0	0		do	7	6	7	6	0	0	0	0		do	7	7	7	7	0	0	0	0
	jc	5	5	6	6	5	5	6	6		jc	5	6	6	7	5	6	6	7		jc	6	7	7	8	6	7	7	8		jc	7	6	7	6	7	6	7	6		jc	7	7	7	7	7	7	7	7
	js	1	5	5	1	5	1	1	6		js	1	6	6	1	5	1	1	7		js	1	7	7	1	6	1	1	8		js	1	6	6	1	7	1	1	6		js	1	7	7	1	7	1	1	7
	jd	5	1	1	6	1	5	6	1		jd	5	6	6	7	5	6	6	7		jd	6	7	7	8	6	7	7	8		jd	7	1	1	6	1	6	7	1		jd	7	7	7	7	7	7	7	7
	Concentration + flow										Concentration + flow										Concentration + flow										Concentration + flow										Concentration + flow
	A di	0	0	0	0	5	5	6	6		A di	0	0	0	0	5	6	6	7		A di	0	0	0	0	6	7	7	8		A di	0	0	0	0	7	6	7	6		A di	0	0	0	0	7	7	7	7
	A do	5	5	6	6	0	0	0	0		A do	5	6	6	7	0	0	0	0		A do	6	7	7	8	0	0	0	0		A do	7	6	7	6	0	0	0	0		A do	7	7	7	7	0	0	0	0
	A jc	5	5	6	6	5	5	6	6		A jc	5	6	6	7	5	6	6	7		A jc	6	7	7	8	6	7	7	8		A jc	7	6	7	6	7	6	7	6		A jc	7	7	7	7	7	7	7	7
	A js	6	6	7	7	6	6	7	7		A js	6	7	7	8	6	7	7	8		A js	7	8	8	9	7	8	8	9		A js	8	7	8	7	8	7	8	7		A js	8	8	8	8	8	8	8	8
	A jd	6	6	7	7	6	6	7	7		A jd	6	7	7	8	6	7	7	8		A jd	7	8	8	9	7	8	8	9		A jd	8	7	8	7	8	7	8	7		A jd	8	8	8	8	8	8	8	8
	E di	0	0	0	0	6	7	7	8		E di	0	0	0	0	6	7	7	8		E di	0	0	0	0	7	8	8	9		E di	0	0	0	0	8	8	8	8		E di	0	0	0	0	8	8	8	8
	E do	6	7	7	8	0	0	0	0		E do	6	7	7	8	0	0	0	0		E do	7	8	8	9	0	0	0	0		E do	8	8	8	8	0	0	0	0		E do	8	8	8	8	0	0	0	0
	E jc	6	7	7	8	6	7	7	8		E jc	6	7	7	8	6	7	7	8		E jc	7	8	8	9	7	8	8	9		E jc	8	8	8	8	8	8	8	8		E jc	8	8	8	8	8	8	8	8
	E js	5	6	6	7	5	6	6	7		E js	5	6	6	7	5	6	6	7		E js	6	7	7	8	6	7	7	8		E js	7	7	7	7	7	7	7	7		E js	7	7	7	7	7	7	7	7
	E jd	5	6	6	7	5	6	6	7		E jd	5	6	6	7	5	6	6	7		E jd	6	7	7	8	6	7	7	8		E jd	7	7	7	7	7	7	7	7		E jd	7	7	7	7	7	7	7	7
	Two flows										Two flows										Two flows										Two flows										Two flows
	di do	0	0	0	0	0	0	0	0		di do	0	0	0	0	0	0	0	0		di do	0	0	0	0	0	0	0	0		di do	0	0	0	0	0	0	0	0		di do	0	0	0	0	0	0	0	0
	di jc	0	0	0	0	5	5	6	6		di jc	0	0	0	0	5	6	6	7		di jc	0	0	0	0	6	7	7	8		di jc	0	0	0	0	7	6	7	6		di jc	0	0	0	0	7	7	7	7
	di js	0	0	0	0	6	2	2	7		di js	0	0	0	0	6	2	2	8		di js	0	0	0	0	7	2	2	9		di js	0	0	0	0	8	2	2	7		di js	0	0	0	0	8	2	2	8
	di jd	0	0	0	0	2	6	7	2		di jd	0	0	0	0	6	7	7	8		di jd	0	0	0	0	7	8	8	9		di jd	0	0	0	0	2	7	8	2		di jd	0	0	0	0	8	8	8	8
	do jc	5	5	6	6	0	0	0	0		do jc	5	6	6	7	0	0	0	0		do jc	6	7	7	8	0	0	0	0		do jc	7	6	7	6	0	0	0	0		do jc	7	7	7	7	0	0	0	0
	do js	6	6	7	7	0	0	0	0		do js	6	7	7	8	0	0	0	0		do js	7	8	8	9	0	0	0	0		do js	8	7	8	7	0	0	0	0		do js	8	8	8	8	0	0	0	0
	do jd	6	6	7	7	0	0	0	0		do jd	6	7	7	8	0	0	0	0		do jd	7	8	8	9	0	0	0	0		do jd	8	7	8	7	0	0	0	0		do jd	8	8	8	8	0	0	0	0
	jc js	6	6	7	7	6	6	7	7		jc js	6	7	7	8	6	7	7	8		jc js	7	8	8	9	7	8	8	9		jc js	8	7	8	7	8	7	8	7		jc js	8	8	8	8	8	8	8	8
	jc jd	6	6	7	7	6	6	7	7		jc jd	6	7	7	8	6	7	7	8		jc jd	7	8	8	9	7	8	8	9		jc jd	8	7	8	7	8	7	8	7		jc jd	8	8	8	8	8	8	8	8
	js jd	5	5	5	6	5	5	6	6		js jd	5	6	6	7	5	6	6	7		js jd	6	7	7	8	6	7	7	8		js jd	7	6	6	6	7	6	7	6		js jd	7	7	7	7	7	7	7	7
	Score	0.43	0.14	0.43	0.14	0.38	0.14	0.38	0.14		Score	0.43	0.43	0.43	0.43	0.43	0.38	0.38	0.43		Score	0.4	0.4	0.4	0.4	0.4	0.4	0.4	0.4		Score	0.4	0.1	0.4	0.1	0.4	0.1	0.4	0.1		Score	0.4	0.4	0.4	0.4	0.4	0.4	0.4	0.4
	Sum	9	3	9	3	8	3	8	3		Sum	9	9	9	9	9	8	8	9		Sum	9	9	9	9	9	8	8	9		Sum	9	3	9	3	8	3	8	3		Sum	9	9	9	9	9	8	8	9
		Case total										Case total										Case total										Case total										Case total
					Sum										Sum										Sum										Sum										Sum
		46	106	16	168							70	88	10	168							70	88	10	168							46	106	16	168							70	88	10	168

## Sheet: Analysis of unidentifiability
Motif 1, case B8, method 2 of including flows											Motif 1, case B8, method 1 of including flows
Results from our algorithm				Results from STRIKE-GOLDD - FISPO							Results from STRIKE-GOLDD - FISPO
	m1	m2		Parameters: [ki, ko, kc, ks, kd]				States: [A, E]			Parameters: [ki, ko, kc, ks, kd]			States: [A, E, di, jd]
Para	7	7		Para	7	Ident. para	Unident. para	Observ. state	Unobserv. state		Para	7	Ident. para	Unident. para	Observ state	Unobserv. state
A	6	6		A	6	[ ki, ko,kd]	[kc, ks]	[A]	[E]		A	6	[ki, ko,kd]	[kc, ks]	[A]	[E]
E	6	6		E	6	[ko, ks]	[ki, kc, kd]	[E]	[A]		E	6	[ko, ks]	[ki, kc, kd]	[E]	[A]
A E	7	7		A E	7	[ki, ko, kc, ks, kd]	[]	[A, E]	[]		A E	7	[ki, ko, kc, ks, kd]	[]	[A, E]	[]
di	1	1		di	1	[ki]	[ko, kc, ks, kd]	[]	[A, E]		di	1	[-]	[ko, kc, ks, kd]	[di]	[A, E]
do	6	6		do	6	[ki, ko, kd]	[kc, ks]	[A]	[E]
jc	6	6		jc	6	[ki, ko, kd]	[kc, ks]	[A]	[E]
js	1	1		js	1	[ks]	[ki, ko, kc, kd]	[]	[A, E]
jd	6	6		jd	6	[ko, ks]	[ki, kc, kd]	[E]	[A]		jd	6	[ko, ks]	[ki,kc]	[E, jd]	[A]
A di	6	6		A di	6	[ki, ko, kd]	[kc, ks]	[A]	[E]		A di	6	[ko, kd]	[kc, ks]	[A, di]	[E]
A do	6	6		A do	6	[ki, ko, kd]	[kc, ks]	[A]	[E]
A jc	6	6		A jc	6	[ki, ko, kd]	[kc, ks]	[A]	[E]
A js	7	7		A js	7	[ki, ko, kc, ks, kd]	[]	[A, E]	[]
A jd	7	7		A jd	7	[ki, ko, kc, ks, kd]	[]	[A, E]	[]		A jd	7	[ki, ko, kc, ks]	[-]	[A, E, jd]	[-]
E di	7	7		E di	7	[ki, ko, kc, ks, kd]	[]	[A, E]	[]		E di	7	[ko, kc, ks, kd]	[-]	[A, E, di]	[-]
E do	7	7		E do	7	[ki, ko, kc, ks, kd]	[]	[A, E]	[]
E jc	7	7		E jc	7	[ki, ko, kc, ks, kd]	[]	[A, E]	[]
E js	6	6		E js	6	[ko, ks]	[ki, kc, kd]	[E]	[A]
E jd	6	6		E jd	6	[ko, ks]	[ki, kc, kd]	[E]	[A]		E jd	6	[ko, ks]	[ki,kc]	[E, jd]	[A]
di do	6	6		di do	6	[ki, ko, kd]	[kc, ks]	[A]	[E]
di jc	6	6		di jc	6	[ki, ko, kd]	[kc, ks]	[A]	[E]
di js	2	2		di js	2	[ki, ks]	[ko, kc, kd]	[]	[A, E]
di jd	7	7		di jd	7	[ki, ko, kc, ks, kd]	[]	[A, E]	[]		di jd	7	[ko, kc, ks]	[]	[A, E, di, jd]	[]
do jc	6	6		do jc	6	[ki, ko, kd]	[kc, ks]	[A]	[E]
do js	7	7		do js	7	[ki, ko, kc, ks, kd]	[]	[A, E]	[]
do jd	7	7		do jd	7	[ki, ko, kc, ks, kd]	[]	[A, E]	[]
jc js	7	7		jc js	7	[ki, ko, kc, ks, kd]	[]	[A, E]	[]
jc jd	7	7		jc jd	7	[ki, ko, kc, ks, kd]	[]	[A, E]	[]
js jd	6	6		js jd	6	[ko, ks]	[ki, kc, kd]	[E]	[A]
Motif 3, case B8, method 2 of including flows
Results from our algorithm				Results from STRIKE-GOLDD - FISPO
	m1	m2		Parameters: [ki, ko, kc, ks, kd,KiA]				States: [A, E]
Para	8	8		Para	8	Ident para	Unident para	Observ State	Unobservable
A	7	7		A	7	[ki, ko,kd,KiA]	[kc, ks]	[A]	[E]
E	6	6		E	6	[ko, kd]	[ki, ks, kc, KiA]	[E]	[A]
A E	8	8		A E	8	[ki, ko, kc, ks, kd, KiA]	[]	[A, E]	[]
di	1	1		di	1	[ki]	[ko, kc, ks, kd,KiA]	[]	[A, E]
do	7	7		do	7	[ki, ko, kd, KiA]	[kc, ks]	[A]	[E]
jc	6	6		jc	6	[ko, kd]	[ki, ks, kc, KiA]	[]	[A, E]
js	6	6		js	6	[ko, kd]	[ki, ks, kc, KiA]	[E]	[A]
jd	6	6		jd	6	[ko, kd]	[ki, ks, kc, KiA]	[E]	[A]
A di	7	7		A di	7	[ki, ko,kd,KiA]	[kc, ks]	[A]	[E]
A do	7	7		A do	7	[ki, ko,kd,KiA]	[kc, ks]	[A]	[E]
A jc	7	7		A jc	7	[ki, ko,kd,KiA]	[kc, ks]	[A]	[E]
A js	8	8		A js	8	[ki, ko, kc, ks, kd,KiA]	[]	[A, E]	[]
A jd	8	8		A jd	8	[ki, ko, kc, ks, kd,KiA]	[]	[A, E]	[]
E di	7	7		E di	7	[ki, ko, kd]	[kc, ks, KiA]	[E]	[A]
E do	8	8		E do	8	[ki, ko, kc, ks, kd]	[]	[A, E]	[]
E jc	7	7		E jc	7	[ko, kc, kd]	[ki, ks, KiA]	[E]	[A]
E js	6	6		E js	6	[ko, kd]	[ki, ks, kc, KiA]	[E]	[A]
E jd	6	6		E jd	6	[ko, kd]	[ki, ks, kc, KiA]	[E]	[A]
di do	7	7		di do	7	[ki, ko, kd, KiA]	[kc, ks]	[A]	[E]
di jc	7	7		di jc	7	[ki, ko, kd, KiA]	[kc, ks]	[A]	[E]
di js	7	7		di js	7	[ki, ko, kd]	[kc, ks, KiA]	[E]	[A]
di jd	7	7		di jd	7	[ki, ko, kd]	[kc, ks, KiA]	[E]	[A]
do jc	7	7		do jc	7	[ki, ko, kd, KiA]	[kc, ks]	[A]	[E]
do js	8	8		do js	8	[ki, ko, kc, ks, kd, KiA]	[]	[A, E]	[]
do jd	8	8		do jd	8	[ki, ko, kc, ks, kd, KiA]	[]	[A, E]	[]
jc js	7	7		jc js	7	[ko, kc, kd]	[ki, ks, KiA]	[E]	[A]
jc jd	7	7		jc jd	7	[ko, kc, kd]	[ki, ks, KiA]	[E]	[A]
js jd	6	6		js jd	6	[ko, kd]	[ki, ks, kc, KiA]	[E]	[A]

## Sheet: Motif 1
		Case B1			Case B2			Case B3			Case B4			Case B5			Case B6			Case B7			Case B8			Case B9			Case B10			Case B11			Case B12
	Para	6	6	Para	6	6	Para	7	7	Para	8	8	Para	8	8	Para	9	9	Para	7	7	Para	7	7	Para	8	8	Para	9	9	Para	9	9	Para	10	10
	A	5	5	A	5	5	A	6	6	A	7	7	A	7	7	A	8	8	A	5	5	A	6	6	A	7	7	A	7	7	A	8	8	A	9	9
	E	5	5	E	5	5	E	6	6	E	7	7	E	7	7	E	8	8	E	5	5	E	6	6	E	7	7	E	7	7	E	8	8	E	9	9
	A E	6	6	A E	6	6	A E	7	7	A E	8	8	A E	8	8	A E	9	9	A E	7	7	A E	7	7	A E	8	8	A E	9	9	A E	9	9	A E	10	10
	di	0	0	di	0	0	di	0	0	di	0	0	di	0	0	di	0	0	di	1	1	di	1	1	di	1	1	di	1	1	di	1	1	di	1	1
	do	5	5	do	5	5	do	6	6	do	7	7	do	7	7	do	8	8	do	5	5	do	6	6	do	7	7	do	7	7	do	8	8	do	9	9
	jc	5	5	jc	5	5	jc	6	6	jc	7	7	jc	7	7	jc	8	8	jc	5	5	jc	6	6	jc	7	7	jc	7	7	jc	8	8	jc	9	9
	js	1	1	js	1	1	js	1	1	js	1	1	js	1	1	js	1	1	js	1	1	js	1	1	js	1	1	js	1	1	js	1	1	js	1	1
	jd	5	5	jd	5	5	jd	6	6	jd	7	7	jd	7	7	jd	8	8	jd	5	5	jd	6	6	jd	7	7	jd	7	7	jd	8	8	jd	9	9
	A di	0	0	A di	0	0	A di	0	0	A di	0	0	A di	0	0	A di	0	0	A di	6	6	A di	6	6	A di	7	7	A di	8	8	A di	8	8	A di	9	9
	A do	5	5	A do	5	5	A do	6	6	A do	7	7	A do	7	7	A do	8	8	A do	5	5	A do	6	6	A do	7	7	A do	7	7	A do	8	8	A do	9	9
	A jc	5	5	A jc	5	5	A jc	6	6	A jc	7	7	A jc	7	7	A jc	8	8	A jc	6	6	A jc	6	6	A jc	7	7	A jc	8	8	A jc	8	8	A jc	9	9
	A js	6	6	A js	6	6	A js	7	7	A js	8	8	A js	8	8	A js	9	9	A js	6	6	A js	7	7	A js	8	8	A js	8	8	A js	9	9	A js	10	10
	A jd	6	6	A jd	6	6	A jd	7	7	A jd	8	8	A jd	8	8	A jd	9	9	A jd	6	6	A jd	7	7	A jd	8	8	A jd	8	8	A jd	9	9	A jd	10	10
	E di	0	0	E di	0	0	E di	0	0	E di	0	0	E di	0	0	E di	0	0	E di	6	6	E di	7	7	E di	8	8	E di	8	8	E di	9	9	E di	10	10
	E do	6	6	E do	6	6	E do	7	7	E do	8	8	E do	8	8	E do	9	9	E do	7	7	E do	7	7	E do	8	8	E do	9	9	E do	9	9	E do	10	10
	E jc	6	6	E jc	6	6	E jc	7	7	E jc	8	8	E jc	8	8	E jc	9	9	E jc	6	6	E jc	7	7	E jc	8	8	E jc	8	8	E jc	9	9	E jc	10	10
	E js	5	5	E js	5	5	E js	6	6	E js	7	7	E js	7	7	E js	8	8	E js	6	6	E js	6	6	E js	7	7	E js	8	8	E js	8	8	E js	9	9
	E jd	5	5	E jd	5	5	E jd	6	6	E jd	7	7	E jd	7	7	E jd	8	8	E jd	6	6	E jd	6	6	E jd	7	7	E jd	8	8	E jd	8	8	E jd	9	9
	di do	0	0	di do	0	0	di do	0	0	di do	0	0	di do	0	0	di do	0	0	di do	6	6	di do	6	6	di do	7	7	di do	8	8	di do	8	8	di do	9	9
	di jc	0	0	di jc	0	0	di jc	0	0	di jc	0	0	di jc	0	0	di jc	0	0	di jc	6	6	di jc	6	6	di jc	7	7	di jc	8	8	di jc	8	8	di jc	9	9
	di js	0	0	di js	0	0	di js	0	0	di js	0	0	di js	0	0	di js	0	0	di js	2	2	di js	2	2	di js	2	2	di js	2	2	di js	2	2	di js	2	2
	di jd	0	0	di jd	0	0	di jd	0	0	di jd	0	0	di jd	0	0	di jd	0	0	di jd	6	6	di jd	7	7	di jd	8	8	di jd	8	8	di jd	9	9	di jd	10	10
	do jc	5	5	do jc	5	5	do jc	6	6	do jc	7	7	do jc	7	7	do jc	8	8	do jc	6	6	do jc	6	6	do jc	7	7	do jc	8	8	do jc	8	8	do jc	9	9
	do js	6	6	do js	6	6	do js	7	7	do js	8	8	do js	8	8	do js	9	9	do js	6	6	do js	7	7	do js	8	8	do js	8	8	do js	9	9	do js	10	10
	do jd	6	6	do jd	6	6	do jd	7	7	do jd	8	8	do jd	8	8	do jd	9	9	do jd	6	6	do jd	7	7	do jd	8	8	do jd	8	8	do jd	9	9	do jd	10	10
	jc js	6	6	jc js	6	6	jc js	7	7	jc js	8	8	jc js	8	8	jc js	9	9	jc js	6	6	jc js	7	7	jc js	8	8	jc js	8	8	jc js	9	9	jc js	10	10
	jc jd	6	6	jc jd	6	6	jc jd	7	7	jc jd	8	8	jc jd	8	8	jc jd	9	9	jc jd	7	7	jc jd	7	7	jc jd	8	8	jc jd	9	9	jc jd	9	9	jc jd	10	10
	js jd	5	5	js jd	5	5	js jd	6	6	js jd	7	7	js jd	7	7	js jd	8	8	js jd	5	5	js jd	6	6	js jd	7	7	js jd	7	7	js jd	8	8	js jd	9	9
	T[sec]	4.555	2.331	T[sec]	3.834	2.292	T[sec]	22.76	15.72	T[sec]	213.9	37.92	T[sec]	364.5	132.3	T[sec]	10044	4634	T[sec]	9.927	3.616	T[sec]	19.47	4.9	T[sec]	237.6	120.4	T[sec]	2395	207.5	T[sec]	7487	2029	T[sec]	62881	40541
	T total[min]		0.115	T total[min]		0.102	T total[min]		0.641	T total[min]		4.197	T total[min]		8.279	T total[min]		244.6	T total[min]		0.226	T total[min]		0.406	T total[min]		5.967	T total[min]		43.37	T total[min]		158.6	T total[min]		1724
	Sum of ident		9	Sum of ident		9	Sum of ident		9	Sum of ident		9	Sum of ident		9	Sum of ident		9	Sum of ident		3	Sum of ident		11	Sum of ident		11	Sum of ident		3	Sum of ident		11	Sum of ident		11
Computational setup	Desktop computer			Desktop computer			Desktop computer			Desktop computer			Desktop computer			Desktop computer			Desktop computer			Desktop computer			Desktop computer			Desktop computer			Desktop computer			High performance machine
	Symbolical			Symbolical			Symbolical			Symbolical			Symbolical			Symbolical			Symbolical			Symbolical			Symbolical			Symbolical			Symbolical			Partially numerical

## Sheet: Motif 2
		Case B1			Case B2			Case B3			Case B4			Case B5			Case B6			Case B7			Case B8			Case B9			Case B10			Case B11			Case B12
	Para	7	7	Para	7	7	Para	8	8	Para	8	8	Para	8	8	Para	9	9	Para	8	8	Para	8	8	Para	9	9	Para	9	9	Para	9	9	Para	10	10
	A	5	5	A	6	6	A	7	7	A	6	6	A	7	7	A	8	8	A	6	6	A	7	7	A	8	8	A	7	7	A	8	8	A	9	9
	E	6	6	E	6	6	E	7	7	E	7	7	E	7	7	E	8	8	E	6	6	E	7	7	E	8	8	E	7	7	E	8	8	E	9	9
	A E	7	7	A E	7	7	A E	8	8	A E	8	8	A E	8	8	A E	9	9	A E	8	8	A E	8	8	A E	9	9	A E	9	9	A E	9	9	A E	10	10
	di	0	0	di	0	0	di	0	0	di	0	0	di	0	0	di	0	0	di	1	1	di	1	1	di	1	1	di	1	1	di	1	1	di	1	1
	do	5	5	do	6	6	do	7	7	do	6	6	do	7	7	do	8	8	do	6	6	do	7	7	do	8	8	do	7	7	do	8	8	do	9	9
	jc	5	5	jc	6	6	jc	7	7	jc	6	6	jc	6	7	jc	8	8	jc	5	5	jc	6	6	jc	7	7	jc	6	6	jc	7	7	jc	8	8
	js	5	5	js	6	6	js	7	7	js	6	6	js	7	7	js	8	8	js	6	6	js	7	7	js	8	8	js	7	7	js	8	8	js	9	9
	jd	1	1	jd	6	6	jd	7	7	jd	1	1	jd	7	7	jd	8	8	jd	1	1	jd	7	7	jd	8	8	jd	1	1	jd	8	8	jd	9	9
	A di	0	0	A di	0	0	A di	0	0	A di	0	0	A di	0	0	A di	0	0	A di	6	6	A di	7	7	A di	8	8	A di	7	7	A di	8	8	A di	9	9
	A do	5	5	A do	6	6	A do	7	7	A do	6	6	A do	7	7	A do	8	8	A do	6	6	A do	7	7	A do	8	8	A do	7	7	A do	8	8	A do	9	9
	A jc	5	5	A jc	6	6	A jc	7	7	A jc	6	6	A jc	6	7	A jc	8	8	A jc	6	6	A jc	7	7	A jc	8	8	A jc	7	7	A jc	8	8	A jc	9	9
	A js	6	6	A js	7	7	A js	8	8	A js	7	7	A js	8	8	A js	9	9	A js	7	7	A js	8	8	A js	9	9	A js	8	8	A js	9	9	A js	10	10
	A jd	6	6	A jd	7	7	A jd	8	8	A jd	7	7	A jd	8	8	A jd	9	9	A jd	7	7	A jd	8	8	A jd	9	9	A jd	8	8	A jd	9	9	A jd	10	10
	E di	0	0	E di	0	0	E di	0	0	E di	0	0	E di	0	0	E di	0	0	E di	7	7	E di	8	8	E di	9	9	E di	8	8	E di	9	9	E di	10	10
	E do	7	7	E do	7	7	E do	8	8	E do	8	8	E do	8	8	E do	9	9	E do	8	8	E do	8	8	E do	9	9	E do	9	9	E do	9	9	E do	10	10
	E jc	7	7	E jc	7	7	E jc	8	8	E jc	8	8	E jc	8	8	E jc	9	9	E jc	7	7	E jc	8	8	E jc	9	9	E jc	8	8	E jc	9	9	E jc	10	10
	E js	6	6	E js	6	6	E js	7	7	E js	7	7	E js	7	7	E js	8	8	E js	7	7	E js	7	7	E js	8	8	E js	8	8	E js	8	8	E js	9	9
	E jd	6	6	E jd	6	6	E jd	7	7	E jd	7	7	E jd	7	7	E jd	8	8	E jd	7	7	E jd	7	7	E jd	8	8	E jd	8	8	E jd	8	8	E jd	9	9
	di do	0	0	di do	0	0	di do	0	0	di do	0	0	di do	0	0	di do	0	0	di do	6	6	di do	7	7	di do	8	8	di do	7	7	di do	8	8	di do	9	9
	di jc	0	0	di jc	0	0	di jc	0	0	di jc	0	0	di jc	0	0	di jc	0	0	di jc	6	6	di jc	7	7	di jc	8	8	di jc	7	7	di jc	8	8	di jc	9	9
	di js	0	0	di js	0	0	di js	0	0	di js	0	0	di js	0	0	di js	0	0	di js	7	7	di js	8	8	di js	9	9	di js	8	8	di js	9	9	di js	10	10
	di jd	0	0	di jd	0	0	di jd	0	0	di jd	0	0	di jd	0	0	di jd	0	0	di jd	2	2	di jd	8	8	di jd	9	9	di jd	2	2	di jd	9	9	di jd	10	10
	do jc	5	5	do jc	6	6	do jc	7	7	do jc	6	6	do jc	7	7	do jc	8	8	do jc	6	6	do jc	7	7	do jc	8	8	do jc	7	7	do jc	8	8	do jc	9	9
	do js	6	6	do js	7	7	do js	8	8	do js	7	7	do js	8	8	do js	9	9	do js	7	7	do js	8	8	do js	9	9	do js	8	8	do js	9	9	do js	10	10
	do jd	6	6	do jd	7	7	do jd	8	8	do jd	7	7	do jd	8	8	do jd	9	9	do jd	7	7	do jd	8	8	do jd	9	9	do jd	8	8	do jd	9	9	do jd	10	10
	jc js	6	6	jc js	7	7	jc js	8	8	jc js	7	7	jc js	8	8	jc js	9	9	jc js	7	7	jc js	8	8	jc js	9	9	jc js	8	8	jc js	9	9	jc js	10	10
	jc jd	6	6	jc jd	7	7	jc jd	8	8	jc jd	7	7	jc jd	8	8	jc jd	9	9	jc jd	6	6	jc jd	8	8	jc jd	9	9	jc jd	7	7	jc jd	9	9	jc jd	10	10
	js jd	5	5	js jd	6	6	js jd	7	7	js jd	6	6	js jd	7	7	js jd	8	8	js jd	6	6	js jd	7	7	js jd	8	8	js jd	7	7	js jd	8	8	js jd	9	9
	T[sec]	11.32	3.841	T[sec]	16.31	5.047	T[sec]	133.7	22.82	T[sec]	99.79	29.59	T[sec]	151	32.8	T[sec]	2804	380	T[sec]	90.54	9.27	T[sec]	160.1	12.81	T[sec]	3380	191	T[sec]	1122	125.8	T[sec]	3490	318.2	T[sec]	36543	4118
	T total[min]		0.253	T total[min]		0.356	T total[min]		2.609	T total[min]		2.156	T total[min]		3.063	T total[min]		53.06	T total[min]		1.664	T total[min]		2.882	T total[min]		59.52	T total[min]		20.8	T total[min]		63.48	T total[min]		677.7
	Sum of ident		3	Sum of ident		9	Sum of ident		9	Sum of ident		3	Sum of ident		9	Sum of ident		9	Sum of ident		2	Sum of ident		12	Sum of ident		12	Sum of ident		2	Sum of ident		12	Sum of ident		12
Computational setup	Desktop computer			Desktop computer			Desktop computer			Desktop computer			Desktop computer			Desktop computer			Desktop computer			Desktop computer			Desktop computer			Desktop computer			Desktop computer			High performance machine
	Symbolical			Symbolical			Symbolical			Symbolical			Symbolical			Symbolical			Symbolical			Symbolical			Symbolical			Symbolical			Symbolical			Symbolical

## Sheet: Motif 3
		Case B1			Case B2			Case B3			Case B4			Case B5			Case B6			Case B7			Case B8			Case B9			Case B10			Case B11			Case B12
	Para	7	7	Para	7	7	Para	8	8	Para	8	8	Para	8	8	Para	9	9	Para	8	8	Para	8	8	Para	9	9	Para	9	9	Para	9	9	Para	10	10
	A	6	6	A	6	6	A	7	7	A	7	7	A	7	7	A	8	8	A	6	6	A	7	7	A	8	8	A	7	7	A	8	8	A	9	9
	E	6	6	E	6	6	E	7	7	E	7	7	E	7	7	E	8	8	E	6	6	E	6	6	E	7	7	E	7	7	E	7	7	E	8	8
	A E	7	7	A E	7	7	A E	8	8	A E	8	8	A E	8	8	A E	9	9	A E	8	8	A E	8	8	A E	9	9	A E	9	9	A E	9	9	A E	10	10
	di	0	0	di	0	0	di	0	0	di	0	0	di	0	0	di	0	0	di	1	1	di	1	1	di	1	1	di	1	1	di	1	1	di	1	1
	do	6	6	do	6	6	do	7	7	do	7	7	do	7	7	do	8	8	do	6	6	do	7	7	do	8	8	do	7	7	do	8	8	do	9	9
	jc	6	6	jc	6	6	jc	7	7	jc	7	7	jc	7	7	jc	8	8	jc	6	6	jc	6	6	jc	7	7	jc	7	7	jc	7	7	jc	8	8
	js	5	5	js	6	6	js	7	7	js	6	6	js	7	7	js	8	8	js	5	5	js	6	6	js	7	7	js	6	6	js	7	7	js	8	8
	jd	1	1	jd	6	6	jd	7	7	jd	1	1	jd	7	7	jd	8	8	jd	1	1	jd	6	6	jd	7	7	jd	1	1	jd	7	7	jd	8	8
	A di	0	0	A di	0	0	A di	0	0	A di	0	0	A di	0	0	A di	0	0	A di	7	7	A di	7	7	A di	8	8	A di	8	8	A di	8	8	A di	9	9
	A do	6	6	A do	6	6	A do	7	7	A do	7	7	A do	7	7	A do	8	8	A do	6	6	A do	7	7	A do	8	8	A do	7	7	A do	8	8	A do	9	9
	A jc	6	6	A jc	6	6	A jc	7	7	A jc	7	7	A jc	7	7	A jc	8	8	A jc	7	7	A jc	7	7	A jc	8	8	A jc	8	8	A jc	8	8	A jc	9	9
	A js	7	7	A js	7	7	A js	8	8	A js	8	8	A js	8	8	A js	9	9	A js	7	7	A js	8	8	A js	9	9	A js	8	8	A js	9	9	A js	10	10
	A jd	7	7	A jd	7	7	A jd	8	8	A jd	8	8	A jd	8	8	A jd	9	9	A jd	7	7	A jd	8	8	A jd	9	9	A jd	8	8	A jd	9	9	A jd	10	10
	E di	0	0	E di	0	0	E di	0	0	E di	0	0	E di	0	0	E di	0	0	E di	7	7	E di	7	7	E di	8	8	E di	8	8	E di	8	8	E di	9	9
	E do	7	7	E do	7	7	E do	8	8	E do	8	8	E do	8	8	E do	9	9	E do	8	8	E do	8	8	E do	9	9	E do	9	9	E do	9	9	E do	10	10
	E jc	7	7	E jc	7	7	E jc	8	8	E jc	8	8	E jc	8	8	E jc	9	9	E jc	7	7	E jc	7	7	E jc	8	8	E jc	8	8	E jc	8	8	E jc	9	9
	E js	6	6	E js	6	6	E js	7	7	E js	7	7	E js	7	7	E js	8	8	E js	6	6	E js	6	6	E js	7	7	E js	7	7	E js	7	7	E js	8	8
	E jd	6	6	E jd	6	6	E jd	7	7	E jd	7	7	E jd	7	7	E jd	8	8	E jd	6	6	E jd	6	6	E jd	7	7	E jd	7	7	E jd	7	7	E jd	8	8
	di do	0	0	di do	0	0	di do	0	0	di do	0	0	di do	0	0	di do	0	0	di do	7	7	di do	7	7	di do	8	8	di do	8	8	di do	8	8	di do	9	9
	di jc	0	0	di jc	0	0	di jc	0	0	di jc	0	0	di jc	0	0	di jc	0	0	di jc	7	7	di jc	7	7	di jc	8	8	di jc	8	8	di jc	8	8	di jc	9	9
	di js	0	0	di js	0	0	di js	0	0	di js	0	0	di js	0	0	di js	0	0	di js	6	6	di js	7	7	di js	8	8	di js	7	7	di js	8	8	di js	9	9
	di jd	0	0	di jd	0	0	di jd	0	0	di jd	0	0	di jd	0	0	di jd	0	0	di jd	2	2	di jd	7	7	di jd	8	8	di jd	2	2	di jd	8	8	di jd	9	9
	do jc	6	6	do jc	6	6	do jc	7	7	do jc	7	7	do jc	7	7	do jc	8	8	do jc	7	7	do jc	7	7	do jc	8	8	do jc	8	8	do jc	8	8	do jc	9	9
	do js	7	7	do js	7	7	do js	8	8	do js	8	8	do js	8	8	do js	9	9	do js	7	7	do js	8	8	do js	9	9	do js	8	8	do js	9	9	do js	10	10
	do jd	7	7	do jd	7	7	do jd	8	8	do jd	8	8	do jd	8	8	do jd	9	9	do jd	7	7	do jd	8	8	do jd	9	9	do jd	8	8	do jd	9	9	do jd	10	10
	jc js	7	7	jc js	7	7	jc js	8	8	jc js	8	8	jc js	8	8	jc js	9	9	jc js	7	7	jc js	7	7	jc js	8	8	jc js	8	8	jc js	8	8	jc js	9	9
	jc jd	7	7	jc jd	7	7	jc jd	8	8	jc jd	8	8	jc jd	8	8	jc jd	9	9	jc jd	7	7	jc jd	7	7	jc jd	8	8	jc jd	8	8	jc jd	8	8	jc jd	9	9
	js jd	5	5	js jd	6	6	js jd	7	7	js jd	6	6	js jd	7	7	js jd	8	8	js jd	5	5	js jd	6	6	js jd	7	7	js jd	6	6	js jd	7	7	js jd	8	8
	T[sec]	8.095	3.919	T[sec]	16.38	4.394	T[sec]	125.4	27.86	T[sec]	135.9	23.36	T[sec]	169.5	34.79	T[sec]	2991	379	T[sec]	40.64	7.917	T[sec]	132.3	13.57	T[sec]	3237	250	T[sec]	1410	120.3	T[sec]	3006	262.1	T[sec]	38317	4085
	T total[min]		0.2	T total[min]		0.346	T total[min]		2.554	T total[min]		2.655	T total[min]		3.405	T total[min]		56.17	T total[min]		0.809	T total[min]		2.432	T total[min]		58.11	T total[min]		25.51	T total[min]		54.46	T total[min]		706.7
	Sum of ident		9	Sum of ident		9	Sum of ident		9	Sum of ident		9	Sum of ident		9	Sum of ident		9	Sum of ident		2	Sum of ident		6	Sum of ident		6	Sum of ident		2	Sum of ident		6	Sum of ident		6
Computational setup	Desktop computer			Desktop computer			Desktop computer			Desktop computer			Desktop computer			Desktop computer			Desktop computer			Desktop computer			Desktop computer			Desktop computer			Desktop computer			High performance machine
	Symbolical			Symbolical			Symbolical			Symbolical			Symbolical			Symbolical			Symbolical			Symbolical			Symbolical			Symbolical			Symbolical			Symbolical

## Sheet: Motif 4
		Case B1			Case B2			Case B3			Case B4			Case B5			Case B6			Case B7			Case B8			Case B9			Case B10			Case B11			Case B12
	Para	8	8	Para	8	8	Para	9	9	Para	8	8	Para	8	8	Para	9	9	Para	9	9	Para	9	9	Para	10	10	Para	9	9	Para	9	9	Para	10	10
	A	6	6	A	7	7	A	8	8	A	6	6	A	7	7	A	8	8	A	7	7	A	8	8	A	9	9	A	7	7	A	8	8	A	9	9
	E	7	7	E	7	7	E	8	8	E	7	7	E	7	7	E	8	8	E	7	7	E	7	7	E	8	8	E	7	7	E	7	7	E	8	8
	A E	8	8	A E	8	8	A E	9	9	A E	8	8	A E	8	8	A E	9	9	A E	9	9	A E	9	9	A E	10	10	A E	9	9	A E	9	9	A E	10	10
	di	0	0	di	0	0	di	0	0	di	0	0	di	0	0	di	0	0	di	1	1	di	1	1	di	1	1	di	1	1	di	1	1	di	1	1
	do	6	6	do	7	7	do	8	8	do	6	6	do	7	7	do	8	8	do	7	7	do	8	8	do	9	9	do	7	7	do	8	8	do	9	9
	jc	6	6	jc	7	7	jc	8	8	jc	6	6	jc	7	7	jc	8	8	jc	6	6	jc	7	7	jc	8	8	jc	6	6	jc	7	7	jc	8	8
	js	1	1	js	1	1	js	1	1	js	1	1	js	1	1	js	1	1	js	1	1	js	1	1	js	1	1	js	1	1	js	1	1	js	1	1
	jd	6	6	jd	7	7	jd	8	8	jd	6	6	jd	7	7	jd	8	8	jd	6	6	jd	7	7	jd	8	8	jd	6	6	jd	7	7	jd	8	8
	A di	0	0	A di	0	0	A di	0	0	A di	0	0	A di	0	0	A di	0	0	A di	7	7	A di	8	8	A di	9	9	A di	7	7	A di	8	8	A di	9	9
	A do	6	6	A do	7	7	A do	8	8	A do	6	6	A do	7	7	A do	8	8	A do	7	7	A do	8	8	A do	9	9	A do	7	7	A do	8	8	A do	9	9
	A jc	6	6	A jc	7	7	A jc	8	8	A jc	6	6	A jc	7	7	A jc	8	8	A jc	7	7	A jc	8	8	A jc	9	9	A jc	7	7	A jc	8	8	A jc	9	9
	A js	7	7	A js	8	8	A js	9	9	A js	7	7	A js	8	8	A js	9	9	A js	8	8	A js	9	9	A js	10	10	A js	8	8	A js	9	9	A js	10	10
	A jd	7	7	A jd	8	8	A jd	9	9	A jd	7	7	A jd	8	8	A jd	9	9	A jd	8	8	A jd	9	9	A jd	10	10	A jd	8	8	A jd	9	9	A jd	10	10
	E di	0	0	E di	0	0	E di	0	0	E di	0	0	E di	0	0	E di	0	0	E di	8	8	E di	8	8	E di	9	9	E di	8	8	E di	8	8	E di	9	9
	E do	8	8	E do	8	8	E do	9	9	E do	8	8	E do	8	8	E do	9	9	E do	9	9	E do	9	9	E do	10	10	E do	9	9	E do	9	9	E do	10	10
	E jc	8	8	E jc	8	8	E jc	9	9	E jc	8	8	E jc	8	8	E jc	9	9	E jc	8	8	E jc	8	8	E jc	9	9	E jc	8	8	E jc	8	8	E jc	9	9
	E js	7	7	E js	7	7	E js	8	8	E js	7	7	E js	7	7	E js	8	8	E js	7	7	E js	7	7	E js	8	8	E js	7	7	E js	7	7	E js	8	8
	E jd	7	7	E jd	7	7	E jd	8	8	E jd	7	7	E jd	7	7	E jd	8	8	E jd	7	7	E jd	7	7	E jd	8	8	E jd	7	7	E jd	7	7	E jd	8	8
	di do	0	0	di do	0	0	di do	0	0	di do	0	0	di do	0	0	di do	0	0	di do	7	7	di do	8	8	di do	9	9	di do	7	7	di do	8	8	di do	9	9
	di jc	0	0	di jc	0	0	di jc	0	0	di jc	0	0	di jc	0	0	di jc	0	0	di jc	7	7	di jc	8	8	di jc	9	9	di jc	7	7	di jc	8	8	di jc	9	9
	di js	0	0	di js	0	0	di js	0	0	di js	0	0	di js	0	0	di js	0	0	di js	2	2	di js	2	2	di js	2	2	di js	2	2	di js	2	2	di js	2	2
	di jd	0	0	di jd	0	0	di jd	0	0	di jd	0	0	di jd	0	0	di jd	0	0	di jd	7	7	di jd	8	8	di jd	9	9	di jd	7	7	di jd	8	8	di jd	9	9
	do jc	6	6	do jc	7	7	do jc	8	8	do jc	6	6	do jc	7	7	do jc	8	8	do jc	7	7	do jc	8	8	do jc	9	9	do jc	7	7	do jc	8	8	do jc	9	9
	do js	7	7	do js	8	8	do js	9	9	do js	7	7	do js	8	8	do js	9	9	do js	8	8	do js	9	9	do js	10	10	do js	8	8	do js	9	9	do js	10	10
	do jd	7	7	do jd	8	8	do jd	9	9	do jd	7	7	do jd	8	8	do jd	9	9	do jd	8	8	do jd	9	9	do jd	10	10	do jd	8	8	do jd	9	9	do jd	10	10
	jc js	7	7	jc js	8	8	jc js	9	9	jc js	7	7	jc js	8	8	jc js	9	9	jc js	7	7	jc js	8	8	jc js	9	9	jc js	7	7	jc js	8	8	jc js	9	9
	jc jd	7	7	jc jd	8	8	jc jd	9	9	jc jd	7	7	jc jd	8	8	jc jd	9	9	jc jd	7	7	jc jd	8	8	jc jd	9	9	jc jd	7	7	jc jd	8	8	jc jd	9	9
	js jd	6	6	js jd	7	7	js jd	8	8	js jd	6	6	js jd	7	7	js jd	8	8	js jd	6	6	js jd	7	7	js jd	8	8	js jd	6	6	js jd	7	7	js jd	8	8
	T[sec]	60.57	17.27	T[sec]	162.9	60.56	T[sec]	4585	4538	T[sec]	62.2	18.4	T[sec]	175.4	64.85	T[sec]	5666	5500	T[sec]	710.2	50.85	T[sec]	3863	607.6	T[sec]	65324	38908	T[sec]	511.3	59.32	T[sec]	2923	562.6	T[sec]	65758	39091
	T total[min]		1.297	T total[min]		3.725	T total[min]		152.1	T total[min]		1.343	T total[min]		4.004	T total[min]		186.1	T total[min]		12.68	T total[min]		74.52	T total[min]		1737	T total[min]		9.511	T total[min]		58.09	T total[min]		1747
	Sum of ident		3	Sum of ident		9	Sum of ident		9	Sum of ident		3	Sum of ident		9	Sum of ident		9	Sum of ident		2	Sum of ident		6	Sum of ident		6	Sum of ident		2	Sum of ident		6	Sum of ident		6
Computational setup	Desktop computer			Desktop computer			Desktop computer			Desktop computer			Desktop computer			Desktop computer			Desktop computer			Desktop computer			High performance machine			Desktop computer			Desktop computer			High performance machine
	Symbolical			Symbolical			Symbolical			Symbolical			Symbolical			Symbolical			Symbolical			Symbolical			Symbolical			Symbolical			Symbolical			Symbolical

## Sheet: Motif 5
		Case B1			Case B2			Case B3			Case B4			Case B5			Case B6			Case B7			Case B8			Case B9			Case B10			Case B11			Case B12
	Para	6	6	Para	6	6	Para	7	7	Para	8	8	Para	8	8	Para	9	9	Para	7	7	Para	7	7	Para	8	8	Para	9	9	Para	9	9	Para	10	10
	A	5	5	A	5	5	A	6	6	A	7	7	A	7	7	A	8	8	A	5	5	A	6	6	A	7	7	A	7	7	A	8	8	A	9	9
	E	5	5	E	5	5	E	6	6	E	7	7	E	7	7	E	8	8	E	6	6	E	6	6	E	7	7	E	8	8	E	8	8	E	9	9
	A E	6	6	A E	6	6	A E	7	7	A E	8	8	A E	8	8	A E	9	9	A E	7	7	A E	7	7	A E	8	8	A E	9	9	A E	9	9	A E	10	10
	di	1	1	di	1	1	di	1	1	di	1	1	di	1	1	di	1	1	di	1	1	di	1	1	di	1	1	di	1	1	di	1	1	di	1	1
	do	0	0	do	0	0	do	0	0	do	0	0	do	0	0	do	0	0	do	5	5	do	6	6	do	7	7	do	7	7	do	8	8	do	9	9
	jc	5	5	jc	5	5	jc	6	6	jc	7	7	jc	7	7	jc	8	8	jc	6	6	jc	6	6	jc	7	7	jc	8	8	jc	8	8	jc	9	9
	js	5	5	js	5	5	js	6	6	js	7	7	js	7	7	js	8	8	js	5	5	js	6	6	js	7	7	js	7	7	js	8	8	js	9	9
	jd	1	1	jd	5	5	jd	6	6	jd	1	1	jd	7	7	jd	8	8	jd	1	1	jd	6	6	jd	7	7	jd	1	1	jd	8	8	jd	9	9
	A di	5	5	A di	5	5	A di	6	6	A di	7	7	A di	7	7	A di	8	8	A di	5	5	A di	6	6	A di	7	7	A di	7	7	A di	8	8	A di	9	9
	A do	0	0	A do	0	0	A do	0	0	A do	0	0	A do	0	0	A do	0	0	A do	6	6	A do	6	6	A do	7	7	A do	8	8	A do	8	8	A do	9	9
	A jc	5	5	A jc	5	5	A jc	6	6	A jc	7	7	A jc	7	7	A jc	8	8	A jc	6	6	A jc	6	6	A jc	7	7	A jc	8	8	A jc	8	8	A jc	9	9
	A js	6	6	A js	6	6	A js	7	7	A js	8	8	A js	8	8	A js	9	9	A js	6	6	A js	7	7	A js	8	8	A js	8	8	A js	9	9	A js	10	10
	A jd	6	6	A jd	6	6	A jd	7	7	A jd	8	8	A jd	8	8	A jd	9	9	A jd	6	6	A jd	7	7	A jd	8	8	A jd	8	8	A jd	9	9	A jd	10	10
	E di	6	6	E di	6	6	E di	7	7	E di	8	8	E di	8	8	E di	9	9	E di	7	7	E di	7	7	E di	8	8	E di	9	9	E di	9	9	E di	10	10
	E do	0	0	E do	0	0	E do	0	0	E do	0	0	E do	0	0	E do	0	0	E do	7	7	E do	7	7	E do	8	8	E do	9	9	E do	9	9	E do	10	10
	E jc	6	6	E jc	6	6	E jc	7	7	E jc	8	8	E jc	8	8	E jc	9	9	E jc	7	7	E jc	7	7	E jc	8	8	E jc	9	9	E jc	9	9	E jc	10	10
	E js	5	5	E js	5	5	E js	6	6	E js	7	7	E js	7	7	E js	8	8	E js	6	6	E js	6	6	E js	7	7	E js	8	8	E js	8	8	E js	9	9
	E jd	5	5	E jd	5	5	E jd	6	6	E jd	7	7	E jd	7	7	E jd	8	8	E jd	6	6	E jd	6	6	E jd	7	7	E jd	8	8	E jd	8	8	E jd	9	9
	di do	0	0	di do	0	0	di do	0	0	di do	0	0	di do	0	0	di do	0	0	di do	6	6	di do	6	6	di do	7	7	di do	8	8	di do	8	8	di do	9	9
	di jc	5	5	di jc	5	5	di jc	6	6	di jc	7	7	di jc	7	7	di jc	8	8	di jc	6	6	di jc	6	6	di jc	7	7	di jc	8	8	di jc	8	8	di jc	9	9
	di js	6	6	di js	6	6	di js	7	7	di js	8	8	di js	8	8	di js	9	9	di js	6	6	di js	7	7	di js	8	8	di js	8	8	di js	9	9	di js	10	10
	di jd	2	2	di jd	6	6	di jd	7	7	di jd	2	2	di jd	8	8	di jd	9	9	di jd	2	2	di jd	7	7	di jd	8	8	di jd	2	2	di jd	9	9	di jd	10	10
	do jc	0	0	do jc	0	0	do jc	0	0	do jc	0	0	do jc	0	0	do jc	0	0	do jc	6	6	do jc	6	6	do jc	7	7	do jc	8	8	do jc	8	8	do jc	9	9
	do js	0	0	do js	0	0	do js	0	0	do js	0	0	do js	0	0	do js	0	0	do js	6	6	do js	7	7	do js	8	8	do js	8	8	do js	9	9	do js	10	10
	do jd	0	0	do jd	0	0	do jd	0	0	do jd	0	0	do jd	0	0	do jd	0	0	do jd	6	6	do jd	7	7	do jd	8	8	do jd	8	8	do jd	9	9	do jd	10	10
	jc js	6	6	jc js	6	6	jc js	7	7	jc js	8	8	jc js	8	8	jc js	9	9	jc js	7	7	jc js	7	7	jc js	8	8	jc js	9	9	jc js	9	9	jc js	10	10
	jc jd	6	6	jc jd	6	6	jc jd	7	7	jc jd	8	8	jc jd	8	8	jc jd	9	9	jc jd	7	7	jc jd	7	7	jc jd	8	8	jc jd	9	9	jc jd	9	9	jc jd	10	10
	js jd	5	5	js jd	5	5	js jd	6	6	js jd	7	7	js jd	7	7	js jd	8	8	js jd	5	5	js jd	6	6	js jd	7	7	js jd	7	7	js jd	8	8	js jd	9	9
	T[sec]	3.449	2.254	T[sec]	4.127	2.267	T[sec]	32.4	6.723	T[sec]	293.8	115.2	T[sec]	358.5	133.2	T[sec]	8650	2421	T[sec]	20.19	4.82	T[sec]	20.1	4.735	T[sec]	179.6	31.79	T[sec]	8167	789.3	T[sec]	11884	1245	T[sec]	78713	12736
	T total[min]		0.095	T total[min]		0.107	T total[min]		0.652	T total[min]		6.816	T total[min]		8.195	T total[min]		184.5	T total[min]		0.417	T total[min]		0.414	T total[min]		3.523	T total[min]		149.3	T total[min]		218.8	T total[min]		1524
	Sum of ident		8	Sum of ident		9	Sum of ident		9	Sum of ident		8	Sum of ident		9	Sum of ident		9	Sum of ident		6	Sum of ident		12	Sum of ident		12	Sum of ident		6	Sum of ident		12	Sum of ident		12
Computational setup	Desktop computer			Desktop computer			Desktop computer			Desktop computer			Desktop computer			Desktop computer			Desktop computer			Desktop computer			Desktop computer			Desktop computer			Desktop computer			High performance machine
	Symbolical			Symbolical			Symbolical			Symbolical			Symbolical			Symbolical			Symbolical			Symbolical			Symbolical			Symbolical			Symbolical			Partially numerical

## Sheet: Motif 6
		Case B1			Case B2			Case B3			Case B4			Case B5			Case B6			Case B7			Case B8			Case B9			Case B10			Case B11			Case B12
	Para	7	7	Para	7	7	Para	8	8	Para	8	8	Para	8	8	Para	9	9	Para	8	8	Para	8	8	Para	9	9	Para	9	9	Para	9	9	Para	10	10
	A	5	5	A	6	6	A	7	7	A	6	6	A	7	7	A	8	8	A	6	6	A	7	7	A	8	8	A	7	7	A	8	8	A	9	9
	E	6	6	E	6	6	E	7	7	E	7	7	E	7	7	E	8	8	E	7	7	E	7	7	E	8	8	E	8	8	E	8	8	E	9	9
	A E	7	7	A E	7	7	A E	8	8	A E	8	8	A E	8	8	A E	9	9	A E	8	8	A E	8	8	A E	9	9	A E	9	9	A E	9	9	A E	10	10
	di	1	1	di	1	1	di	1	1	di	1	1	di	1	1	di	1	1	di	1	1	di	1	1	di	1	1	di	1	1	di	1	1	di	1	1
	do	0	0	do	0	0	do	0	0	do	0	0	do	0	0	do	0	0	do	6	6	do	7	7	do	8	8	do	7	7	do	8	8	do	9	9
	jc	5	5	jc	6	6	jc	7	7	jc	6	6	jc	7	7	jc	8	8	jc	6	6	jc	7	7	jc	8	8	jc	7	7	jc	8	8	jc	9	9
	js	1	1	js	1	1	js	1	1	js	1	1	js	1	1	js	1	1	js	1	1	js	1	1	js	1	1	js	1	1	js	1	1	js	1	1
	jd	5	5	jd	6	6	jd	7	7	jd	6	6	jd	7	7	jd	8	8	jd	6	6	jd	7	7	jd	8	8	jd	7	7	jd	8	8	jd	9	9
	A di	5	5	A di	6	6	A di	7	7	A di	6	6	A di	7	7	A di	8	8	A di	6	6	A di	7	7	A di	8	8	A di	7	7	A di	8	8	A di	9	9
	A do	0	0	A do	0	0	A do	0	0	A do	0	0	A do	0	0	A do	0	0	A do	6	6	A do	7	7	A do	8	8	A do	7	7	A do	8	8	A do	9	9
	A jc	5	5	A jc	6	6	A jc	7	7	A jc	6	6	A jc	7	7	A jc	8	8	A jc	6	6	A jc	7	7	A jc	8	8	A jc	7	7	A jc	8	8	A jc	9	9
	A js	6	6	A js	7	7	A js	8	8	A js	7	7	A js	8	8	A js	9	9	A js	7	7	A js	8	8	A js	9	9	A js	8	8	A js	9	9	A js	10	10
	A jd	6	6	A jd	7	7	A jd	8	8	A jd	7	7	A jd	8	8	A jd	9	9	A jd	7	7	A jd	8	8	A jd	9	9	A jd	8	8	A jd	9	9	A jd	10	10
	E di	7	7	E di	7	7	E di	8	8	E di	8	8	E di	8	8	E di	9	9	E di	8	8	E di	8	8	E di	9	9	E di	9	9	E di	9	9	E di	10	10
	E do	0	0	E do	0	0	E do	0	0	E do	0	0	E do	0	0	E do	0	0	E do	8	8	E do	8	8	E do	9	9	E do	9	9	E do	9	9	E do	10	10
	E jc	7	7	E jc	7	7	E jc	8	8	E jc	8	8	E jc	8	8	E jc	9	9	E jc	8	8	E jc	8	8	E jc	9	9	E jc	9	9	E jc	9	9	E jc	10	10
	E js	6	6	E js	6	6	E js	7	7	E js	7	7	E js	7	7	E js	8	8	E js	7	7	E js	7	7	E js	8	8	E js	8	8	E js	8	8	E js	9	9
	E jd	6	6	E jd	6	6	E jd	7	7	E jd	7	7	E jd	7	7	E jd	8	8	E jd	7	7	E jd	7	7	E jd	8	8	E jd	8	8	E jd	8	8	E jd	9	9
	di do	0	0	di do	0	0	di do	0	0	di do	0	0	di do	0	0	di do	0	0	di do	6	6	di do	7	7	di do	8	8	di do	7	7	di do	8	8	di do	9	9
	di jc	5	5	di jc	6	6	di jc	7	7	di jc	6	6	di jc	7	7	di jc	8	8	di jc	6	6	di jc	7	7	di jc	8	8	di jc	7	7	di jc	8	8	di jc	9	9
	di js	2	2	di js	2	2	di js	2	2	di js	2	2	di js	2	2	di js	2	2	di js	2	2	di js	2	2	di js	2	2	di js	2	2	di js	2	2	di js	2	2
	di jd	6	6	di jd	7	7	di jd	8	8	di jd	7	7	di jd	8	8	di jd	9	9	di jd	7	7	di jd	8	8	di jd	9	9	di jd	8	8	di jd	9	9	di jd	10	10
	do jc	0	0	do jc	0	0	do jc	0	0	do jc	0	0	do jc	0	0	do jc	0	0	do jc	6	6	do jc	7	7	do jc	8	8	do jc	7	7	do jc	8	8	do jc	9	9
	do js	0	0	do js	0	0	do js	0	0	do js	0	0	do js	0	0	do js	0	0	do js	7	7	do js	8	8	do js	9	9	do js	8	8	do js	9	9	do js	10	10
	do jd	0	0	do jd	0	0	do jd	0	0	do jd	0	0	do jd	0	0	do jd	0	0	do jd	7	7	do jd	8	8	do jd	9	9	do jd	8	8	do jd	9	9	do jd	10	10
	jc js	6	6	jc js	7	7	jc js	8	8	jc js	7	7	jc js	8	8	jc js	9	9	jc js	7	7	jc js	8	8	jc js	9	9	jc js	8	8	jc js	9	9	jc js	10	10
	jc jd	6	6	jc jd	7	7	jc jd	8	8	jc jd	7	7	jc jd	8	8	jc jd	9	9	jc jd	7	7	jc jd	8	8	jc jd	9	9	jc jd	8	8	jc jd	9	9	jc jd	10	10
	js jd	5	5	js jd	6	6	js jd	7	7	js jd	6	6	js jd	7	7	js jd	8	8	js jd	6	6	js jd	7	7	js jd	8	8	js jd	7	7	js jd	8	8	js jd	9	9
	T[sec]	10.09	5.595	T[sec]	17.32	10.36	T[sec]	214.7	232.6	T[sec]	118	48.79	T[sec]	289.9	241.5	T[sec]	7801	10946	T[sec]	200.9	22.88	T[sec]	287.4	61.85	T[sec]	5042	2774	T[sec]	2685	446.9	T[sec]	8493	3636	T[sec]	70367	58091
	T total[min]		0.261	T total[min]		0.461	T total[min]		7.456	T total[min]		2.779	T total[min]		8.857	T total[min]		312.5	T total[min]		3.73	T total[min]		5.821	T total[min]		130.3	T total[min]		52.2	T total[min]		202.1	T total[min]		2141
	Sum of ident		3	Sum of ident		8	Sum of ident		8	Sum of ident		3	Sum of ident		8	Sum of ident		8	Sum of ident		4	Sum of ident		11	Sum of ident		11	Sum of ident		4	Sum of ident		11	Sum of ident		11
Computational setup	Desktop computer			Desktop computer			Desktop computer			Desktop computer			Desktop computer			Desktop computer			Desktop computer			Desktop computer			Desktop computer			Desktop computer			Desktop computer			High performance machine
	Symbolical			Symbolical			Symbolical			Symbolical			Symbolical			Symbolical			Symbolical			Symbolical			Symbolical			Symbolical			Symbolical			Partially numerical

## Sheet: Motif 7
		Case B1			Case B2			Case B3			Case B4			Case B5			Case B6			Case B7			Case B8			Case B9			Case B10			Case B11			Case B12
	Para	7	7	Para	7	7	Para	8	8	Para	8	8	Para	8	8	Para	9	9	Para	8	8	Para	8	8	Para	9	9	Para	9	9	Para	9	9	Para	10	10
	A	6	6	A	6	6	A	7	7	A	7	7	A	7	7	A	8	8	A	6	6	A	7	7	A	8	8	A	7	7	A	8	8	A	9	9
	E	6	6	E	6	6	E	7	7	E	7	7	E	7	7	E	8	8	E	7	7	E	7	7	E	8	8	E	8	8	E	8	8	E	9	9
	A E	7	7	A E	7	7	A E	8	8	A E	8	8	A E	8	8	A E	9	9	A E	8	8	A E	8	8	A E	9	9	A E	9	9	A E	9	9	A E	10	10
	di	1	1	di	1	1	di	1	1	di	1	1	di	1	1	di	1	1	di	1	1	di	1	1	di	1	1	di	1	1	di	1	1	di	1	1
	do	0	0	do	0	0	do	0	0	do	0	0	do	0	0	do	0	0	do	6	6	do	7	7	do	8	8	do	7	7	do	8	8	do	9	9
	jc	6	6	jc	6	6	jc	7	7	jc	7	7	jc	7	7	jc	8	8	jc	7	7	jc	7	7	jc	8	8	jc	8	8	jc	8	8	jc	9	9
	js	1	1	js	1	1	js	1	1	js	1	1	js	1	1	js	1	1	js	1	1	js	1	1	js	1	1	js	1	1	js	1	1	js	1	1
	jd	6	6	jd	6	6	jd	7	7	jd	7	7	jd	7	7	jd	8	8	jd	6	6	jd	7	7	jd	8	8	jd	7	7	jd	8	8	jd	9	9
	A di	6	6	A di	6	6	A di	7	7	A di	7	7	A di	7	7	A di	8	8	A di	6	6	A di	7	7	A di	8	8	A di	7	7	A di	8	8	A di	9	9
	A do	0	0	A do	0	0	A do	0	0	A do	0	0	A do	0	0	A do	0	0	A do	7	7	A do	7	7	A do	8	8	A do	8	8	A do	8	8	A do	9	9
	A jc	6	6	A jc	6	6	A jc	7	7	A jc	7	7	A jc	7	7	A jc	8	8	A jc	7	7	A jc	7	7	A jc	8	8	A jc	8	8	A jc	8	8	A jc	9	9
	A js	7	7	A js	7	7	A js	8	8	A js	8	8	A js	8	8	A js	9	9	A js	7	7	A js	8	8	A js	9	9	A js	8	8	A js	9	9	A js	10	10
	A jd	7	7	A jd	7	7	A jd	8	8	A jd	8	8	A jd	8	8	A jd	9	9	A jd	7	7	A jd	8	8	A jd	9	9	A jd	8	8	A jd	9	9	A jd	10	10
	E di	7	7	E di	7	7	E di	8	8	E di	8	8	E di	8	8	E di	9	9	E di	8	8	E di	8	8	E di	9	9	E di	9	9	E di	9	9	E di	10	10
	E do	0	0	E do	0	0	E do	0	0	E do	0	0	E do	0	0	E do	0	0	E do	8	8	E do	8	8	E do	9	9	E do	9	9	E do	9	9	E do	10	10
	E jc	7	7	E jc	7	7	E jc	8	8	E jc	8	8	E jc	8	8	E jc	9	9	E jc	8	8	E jc	8	8	E jc	9	9	E jc	9	9	E jc	9	9	E jc	10	10
	E js	6	6	E js	6	6	E js	7	7	E js	7	7	E js	7	7	E js	8	8	E js	7	7	E js	7	7	E js	8	8	E js	8	8	E js	8	8	E js	9	9
	E jd	6	6	E jd	6	6	E jd	7	7	E jd	7	7	E jd	7	7	E jd	8	8	E jd	7	7	E jd	7	7	E jd	8	8	E jd	8	8	E jd	8	8	E jd	9	9
	di do	0	0	di do	0	0	di do	0	0	di do	0	0	di do	0	0	di do	0	0	di do	7	7	di do	7	7	di do	8	8	di do	8	8	di do	8	8	di do	9	9
	di jc	6	6	di jc	6	6	di jc	7	7	di jc	7	7	di jc	7	7	di jc	8	8	di jc	7	7	di jc	7	7	di jc	8	8	di jc	8	8	di jc	8	8	di jc	9	9
	di js	2	2	di js	2	2	di js	2	2	di js	2	2	di js	2	2	di js	2	2	di js	2	2	di js	2	2	di js	2	2	di js	2	2	di js	2	2	di js	2	2
	di jd	7	7	di jd	7	7	di jd	8	8	di jd	8	8	di jd	8	8	di jd	9	9	di jd	7	7	di jd	8	8	di jd	9	9	di jd	8	8	di jd	9	9	di jd	10	10
	do jc	0	0	do jc	0	0	do jc	0	0	do jc	0	0	do jc	0	0	do jc	0	0	do jc	7	7	do jc	7	7	do jc	8	8	do jc	8	8	do jc	8	8	do jc	9	9
	do js	0	0	do js	0	0	do js	0	0	do js	0	0	do js	0	0	do js	0	0	do js	7	7	do js	8	8	do js	9	9	do js	8	8	do js	9	9	do js	10	10
	do jd	0	0	do jd	0	0	do jd	0	0	do jd	0	0	do jd	0	0	do jd	0	0	do jd	7	7	do jd	8	8	do jd	9	9	do jd	8	8	do jd	9	9	do jd	10	10
	jc js	7	7	jc js	7	7	jc js	8	8	jc js	8	8	jc js	8	8	jc js	9	9	jc js	8	8	jc js	8	8	jc js	9	9	jc js	9	9	jc js	9	9	jc js	10	10
	jc jd	7	7	jc jd	7	7	jc jd	8	8	jc jd	8	8	jc jd	8	8	jc jd	9	9	jc jd	8	8	jc jd	8	8	jc jd	9	9	jc jd	9	9	jc jd	9	9	jc jd	10	10
	js jd	6	6	js jd	6	6	js jd	7	7	js jd	7	7	js jd	7	7	js jd	8	8	js jd	6	6	js jd	7	7	js jd	8	8	js jd	7	7	js jd	8	8	js jd	9	9
	T[sec]	11.66	5.28	T[sec]	15.07	9.35	T[sec]	295.7	380.6	T[sec]	178.8	94.48	T[sec]	294.8	247.7	T[sec]	13547	22232	T[sec]	133.7	19.72	T[sec]	187	55.08	T[sec]	5659	5421	T[sec]	7651	687.4	T[sec]	15378	3050	T[sec]	89119	54533
	T total[min]		0.282	T total[min]		0.407	T total[min]		11.27	T total[min]		4.555	T total[min]		9.042	T total[min]		596.3	T total[min]		2.557	T total[min]		4.035	T total[min]		184.7	T total[min]		139	T total[min]		307.1	T total[min]		2394
	Sum of ident		8	Sum of ident		8	Sum of ident		8	Sum of ident		8	Sum of ident		8	Sum of ident		8	Sum of ident		6	Sum of ident		11	Sum of ident		11	Sum of ident		6	Sum of ident		11	Sum of ident		11
Computational setup	Desktop computer			Desktop computer			Desktop computer			Desktop computer			Desktop computer			Desktop computer			Desktop computer			Desktop computer			Desktop computer			Desktop computer			Desktop computer			High performance machine
	Symbolical			Symbolical			Symbolical			Symbolical			Symbolical			Symbolical			Symbolical			Symbolical			Symbolical			Symbolical			Symbolical			Partially numerical

[truncated: 1 more sheets: Motif 8]
