# Supplementary material for: Structural identifiability of biomolecular controller motifs with and without flow measurements as model output
Source: PLoS Comput Biol. 2023 Aug 28;19(8):e1011398. doi: 10.1371/journal.pcbi.1011398 (PMC10491402; doi:10.1371/journal.pcbi.1011398)
Supplement: S2 File — Raw data results and calculations for all motifs, cases and methods for the antithetic controller motifs. (XLSX) [file pcbi.1011398.s004.xlsx]

## Sheet: Comparison of motifs
	Case A1										Case A2										Case A3										Case A4
	Motif	1	2	3	4	5	6	7	8		Motif	1	2	3	4	5	6	7	8		Motif	1	2	3	4	5	6	7	8		Motif	1	2	3	4	5	6	7	8		All instances analyzed
	Para	8	9	9	10	8	9	9	10		Para	10	10	10	10	10	10	10	10		Para	9	10	10	11	9	10	10	11		Para	11	11	11	11	11	11	11	11					Sum
	Concentrations										Concentrations										Concentrations										Concentrations										500	716	80	1296
	A	7	8	8	9	7	8	8	9		A	9	9	9	9	9	9	9	9		A	8	9	9	10	8	9	9	10		A	10	10	10	10	10	10	10	10		Identifiability score:			0.39
	E1	7	8	8	9	7	8	8	9		E1	9	9	9	9	9	9	9	9		E1	8	9	8	9	8	9	9	10		E1	10	10	9	9	10	10	10	10
	E2	7	8	8	9	7	8	8	9		E2	9	9	9	9	9	9	9	9		E2	8	9	8	9	8	9	9	10		E2	10	10	9	9	10	10	10	10		Measurements related to A and E1/E2
	A E1	8	9	9	10	8	9	9	10		A E1	10	10	10	10	10	10	10	10		A E1	9	10	10	11	9	10	10	11		A E1	11	11	11	11	11	11	11	11		Concentration measurements
	A E2	8	9	9	10	8	9	9	10		A E2	10	10	10	10	10	10	10	10		A E2	9	10	10	11	9	10	10	11		A E2	11	11	11	11	11	11	11	11					Sum
	E1 E2	7	8	8	9	7	8	8	9		E1 E2	9	9	9	9	9	9	9	9		E1 E2	8	9	8	9	8	9	9	10		E1 E2	10	10	9	9	10	10	10	10		64	0	0	64
	One flow										One flow										One flow										One flow										Identifiability score:			1
	di					1	1	1	1		di					1	1	1	1		di	1	1	1	1	1	1	1	1		di	1	1	1	1	1	1	1	1
	do	7	8	8	9						do	9	9	9	9						do	8	9	9	10	8	9	9	10		do	10	10	10	10	10	10	10	10
	jc	7	8	8	9	7	8	8	9		jc	9	9	9	9	9	9	9	9		jc	8	9	8	9	8	9	9	10		jc	10	10	9	9	10	10	10	10
	js1	1	1	1	1	1	1	1	1		js1	1	1	1	1	1	1	1	1		js1	1	1	1	1	1	1	1	1		js1	1	1	1	1	1	1	1	1
	js2	7	8	8	9	7	8	8	9		js2	9	9	9	9	9	9	9	9		js2	8	9	8	9	8	9	9	10		js2	10	10	9	9	10	10	10	10
	ja	7	8	8	9	7	8	8	9		ja	9	9	9	9	9	9	9	9		ja	8	9	8	9	8	9	9	10		ja	10	10	9	9	10	10	10	10
	Concentration + flow										Concentration + flow										Concentration + flow										Concentration + flow
	A di	0	0	0	0	7	8	8	9		A di	0	0	0	0	9	9	9	9		A di	8	9	9	10	8	9	9	10		A di	10	10	10	10	10	10	10	10		Measurements related to A and E1/E2
	A do	7	8	8	9	0	0	0	0		A do	9	9	9	9	0	0	0	0		A do	8	9	9	10	8	9	9	10		A do	10	10	10	10	10	10	10	10		One flow and one concentration measurement
	A jc	7	8	8	9	7	8	8	9		A jc	9	9	9	9	9	9	9	9		A jc	8	9	9	10	8	9	9	10		A jc	10	10	10	10	10	10	10	10
	A js1	8	9	9	10	8	9	9	10		A js1	10	10	10	10	10	10	10	10		A js1	9	10	10	11	9	10	10	11		A js1	11	11	11	11	11	11	11	11					Sum
	A js2	8	9	9	10	8	9	9	10		A js2	10	10	10	10	10	10	10	10		A js2	9	10	10	11	9	10	10	11		A js2	11	11	11	11	11	11	11	11		240	16	0	256
	A ja	8	9	9	10	8	9	9	10		A ja	10	10	10	10	10	10	10	10		A ja	9	10	10	11	9	10	10	11		A ja	11	11	11	11	11	11	11	11		Identifiability score:			0.94
	E1 di	0	0	0	0	8	9	9	10		E1 di	0	0	0	0	10	10	10	10		E1 di	9	10	9	10	9	10	10	11		E1 di	11	11	10	10	11	11	11	11
	E1 do	8	9	9	10	0	0	0	0		E1 do	10	10	10	10	0	0	0	0		E1 do	9	10	10	11	9	10	10	11		E1 do	11	11	11	11	11	11	11	11
	E1 jc	8	9	9	10	8	9	9	10		E1 jc	10	10	10	10	10	10	10	10		E1 jc	9	10	9	10	9	10	10	11		E1 jc	11	11	10	10	11	11	11	11
	E1 js1	7	8	8	9	7	8	8	9		E1 js1	9	9	9	9	9	9	9	9		E1 js1	8	9	8	9	8	9	9	10		E1 js1	10	10	9	9	10	10	10	10
	E1 js2	7	8	8	9	7	8	8	9		E1 js2	9	9	9	9	9	9	9	9		E1 js2	8	9	8	9	8	9	9	10		E1 js2	10	10	9	9	10	10	10	10
	E1 ja	7	8	8	9	7	8	8	9		E1 ja	9	9	9	9	9	9	9	9		E1 ja	8	9	8	9	8	9	9	10		E1 ja	10	10	9	9	10	10	10	10
	E2 di	0	0	0	0	8	9	9	10		E2 di	0	0	0	0	10	10	10	10		E2 di	9	10	9	10	9	10	10	11		E2 di	11	11	10	10	11	11	11	11
	E2 do	8	9	9	10	0	0	0	0		E2 do	10	10	10	10	0	0	0	0		E2 do	9	10	10	11	9	10	10	11		E2 do	11	11	11	11	11	11	11	11
	E2 jc	8	9	9	10	8	9	9	10		E2 jc	10	10	10	10	10	10	10	10		E2 jc	9	10	9	10	9	10	10	11		E2 jc	11	11	10	10	11	11	11	11
	E2 js1	7	8	8	9	7	8	8	9		E2 js1	9	9	9	9	9	9	9	9		E2 js1	8	9	8	9	8	9	9	10		E2 js1	10	10	9	9	10	10	10	10
	E2 js2	7	8	8	9	7	8	8	9		E2 js2	9	9	9	9	9	9	9	9		E2 js2	8	9	8	9	8	9	9	10		E2 js2	10	10	9	9	10	10	10	10
	E2 ja	7	8	8	9	7	8	8	9		E2 ja	9	9	9	9	9	9	9	9		E2 ja	8	9	8	9	8	9	9	10		E2 ja	10	10	9	9	10	10	10	10
	Two flows										Two flows										Two flows										Two flows
	di do	0	0	0	0	0	0	0	0		di do	0	0	0	0	0	0	0	0		di do	8	9	9	10	8	9	9	10		di do	10	10	10	10	10	10	10	10
	di jc	0	0	0	0	7	8	8	9		di jc	0	0	0	0	9	9	9	9		di jc	8	9	9	10	8	9	9	10		di jc	10	10	10	10	10	10	10	10
	di js1	0	0	0	0	2	2	2	2		di js1	0	0	0	0	2	2	2	2		di js1	2	2	2	2	2	2	2	2		di js1	2	2	2	2	2	2	2	2		Measurements related to A and E1/E2
	di js2	0	0	0	0	8	9	9	10		di js2	0	0	0	0	10	10	10	10		di js2	9	10	9	10	9	10	10	11		di js2	11	11	10	10	11	11	11	11		Two flow measurements
	di ja	0	0	0	0	8	9	9	10		di ja	0	0	0	0	10	10	10	10		di ja	9	10	9	10	9	10	10	11		di ja	11	11	10	10	11	11	11	11					Sum
	do jc	7	8	8	9	0	0	0	0		do jc	9	9	9	9	0	0	0	0		do jc	8	9	9	10	8	9	9	10		do jc	10	10	10	10	10	10	10	10		196	20	24	240
	do js1	8	9	9	10	0	0	0	0		do js1	10	10	10	10	0	0	0	0		do js1	9	10	10	11	9	10	10	11		do js1	11	11	11	11	11	11	11	11		Identifiability score:			0.82
	do js2	8	9	9	10	0	0	0	0		do js2	10	10	10	10	0	0	0	0		do js2	9	10	10	11	9	10	10	11		do js2	11	11	11	11	11	11	11	11
	do ja	8	9	9	10	0	0	0	0		do ja	10	10	10	10	0	0	0	0		do ja	9	10	10	11	9	10	10	11		do ja	11	11	11	11	11	11	11	11
	jc js1	8	9	9	10	8	9	9	10		jc js1	10	10	10	10	10	10	10	10		jc js1	9	10	9	10	9	10	10	11		jc js1	11	11	10	10	11	11	11	11
	jc js2	8	9	9	10	8	9	9	10		jc js2	10	10	10	10	10	10	10	10		jc js2	9	10	9	10	9	10	10	11		jc js2	11	11	10	10	11	11	11	11
	jc ja	8	9	9	10	8	9	9	10		jc ja	10	10	10	10	10	10	10	10		jc ja	9	10	9	10	9	10	10	11		jc ja	11	11	10	10	11	11	11	11
	js1 js2	7	8	8	9	7	8	8	9		js1 js2	9	9	9	9	9	9	9	9		js1 js2	8	9	8	9	8	9	9	10		js1 js2	10	10	9	9	10	10	10	10
	js1 ja	7	8	8	9	7	8	8	9		js1 ja	9	9	9	9	9	9	9	9		js1 ja	8	9	8	9	8	9	9	10		js1 ja	10	10	9	9	10	10	10	10
	js2 ja	7	8	8	9	7	8	8	9		js2 ja	9	9	9	9	9	9	9	9		js2 ja	8	9	8	9	8	9	9	10		js2 ja	10	10	9	9	10	10	10	10		Measurements related to A and E
	Score	0.42	0.42	0.42	0.42	0.39	0.39	0.39	0.39			0.42	0.42	0.42	0.42	0.39	0.39	0.39	0.39			0.42	0.42	0.22	0.22	0.42	0.42	0.42	0.42			0.42	0.42	0.22	0.22	0.42	0.42	0.42	0.42		Antithetic motifs summarized
	Sum	15	15	15	15	14	14	14	14		Sum	15	15	15	15	14	14	14	14		Sum	19	19	10	10	19	19	19	19		Sum	19	19	10	10	19	19	19	19					Sum
																																									500	36	24	560
		Case total										Case total										Case total										Case total									Identifiability score:			0.89
					Sum										Sum										Sum										Sum
		116	156	16	288							116	156	16	288							134	202	24	360							134	202	24	360

## Sheet: Motif 1
		Case A1			Case A2			Case A3			Case A4
	Params	8	8	Params	10	10	Params	9	9	Params	11	11
	A	7	7	A	9	9	A	8	8	A	10	10
	E1	7	7	E1	9	9	E1	8	8	E1	10	10
	E2	7	7	E2	9	9	E2	8	8	E2	10	10
	A E1	8	8	A E1	10	10	A E1	9	9	A E1	11	11
	A E2	8	8	A E2	10	10	A E2	9	9	A E2	11	11
	E1 E2	7	7	E1 E2	9	9	E1 E2	8	8	E1 E2	10	10
	di	0	0	di	0	0	di	1	1	di	1	1
	do	7	7	do	9	9	do	8	8	do	10	10
	jc	7	7	jc	9	9	jc	8	8	jc	10	10
	jr	1	1	jr	1	1	jr	1	1	jr	1	1
	jf	7	7	jf	9	9	jf	8	8	jf	10	10
	ja	7	7	ja	9	9	ja	8	8	ja	10	10
	A di	0	0	A di	0	0	A di	8	8	A di	10	10
	A do	7	7	A do	9	9	A do	8	8	A do	10	10
	A jc	7	7	A jc	9	9	A jc	8	8	A jc	10	10
	A jr	8	8	A jr	10	10	A jr	9	9	A jr	11	11
	A jf	8	8	A jf	10	10	A jf	9	9	A jf	11	11
	A ja	8	8	A ja	10	10	A ja	9	9	A ja	11	11
	E1 di	0	0	E1 di	0	0	E1 di	9	9	E1 di	11	11
	E1 do	8	8	E1 do	10	10	E1 do	9	9	E1 do	11	11
	E1 jc	8	8	E1 jc	10	10	E1 jc	9	9	E1 jc	11	11
	E1 jr	7	7	E1 jr	9	9	E1 jr	8	8	E1 jr	10	10
	E1 jf	7	7	E1 jf	9	9	E1 jf	8	8	E1 jf	10	10
	E1 ja	7	7	E1 ja	9	9	E1 ja	8	8	E1 ja	10	10
	E2 di	0	0	E2 di	0	0	E2 di	9	9	E2 di	11	11
	E2 do	8	8	E2 do	10	10	E2 do	9	9	E2 do	11	11
	E2 jc	8	8	E2 jc	10	10	E2 jc	9	9	E2 jc	11	11
	E2 jr	7	7	E2 jr	9	9	E2 jr	8	8	E2 jr	10	10
	E2 jf	7	7	E2 jf	9	9	E2 jf	8	8	E2 jf	10	10
	E2 ja	7	7	E2 ja	9	9	E2 ja	8	8	E2 ja	10	10
	di do	0	0	di do	0	0	di do	8	8	di do	10	10
	di jc	0	0	di jc	0	0	di jc	8	8	di jc	10	10
	di jr	0	0	di jr	0	0	di jr	2	2	di jr	2	2
	di jf	0	0	di jf	0	0	di jf	9	9	di jf	11	11
	di ja	0	0	di ja	0	0	di ja	9	9	di ja	11	11
	do jc	7	7	do jc	9	9	do jc	8	8	do jc	10	10
	do jr	8	8	do jr	10	10	do jr	9	9	do jr	11	11
	do jf	8	8	do jf	10	10	do jf	9	9	do jf	11	11
	do ja	8	8	do ja	10	10	do ja	9	9	do ja	11	11
	jc jr	8	8	jc jr	10	10	jc jr	9	9	jc jr	11	11
	jc jf	8	8	jc jf	10	10	jc jf	9	9	jc jf	11	11
	jc ja	8	8	jc ja	10	10	jc ja	9	9	jc ja	11	11
	jr jf	7	7	jr jf	9	9	jr jf	8	8	jr jf	10	10
	jr ja	7	7	jr ja	9	9	jr ja	8	8	jr ja	10	10
	jf ja	7	7	jf ja	9	9	jf ja	8	8	jf ja	10	10
	T[sec]	109	21.51	T[sec]	36304	3690	T[sec]	1163	94.05	T[sec]		45336
	T total[min]		2.175	T total[min]		666.6	T total[min]		20.96	T total[min]		755.6
	Sum of ident		16	Sum of ident		16	Sum of ident		20	Sum of ident		20
Computational setup	High performance machine			High performance machine			High performance machine			High performance machine
	Symbolical			Symbolical			Symbolical			Partially numerical

## Sheet: Motif 2
		Case A1			Case A2			Case A3			Case A4
	Params	9	9	Params	10	10	Params	10	10	Params	11	11
	A	8	8	A	9	9	A	9	9	A	10	10
	E1	8	8	E1	9	9	E1	9	9	E1	10	10
	E2	8	8	E2	9	9	E2	9	9	E2	10	10
	A E1	9	9	A E1	10	10	A E1	10	10	A E1	11	11
	A E2	9	9	A E2	10	10	A E2	10	10	A E2	11	11
	E1 E2	8	8	E1 E2	9	9	E1 E2	9	9	E1 E2	10	10
	di	0	0	di	0	0	di	1	1	di	1	1
	do	8	8	do	9	9	do	9	9	do	10	10
	jc	8	8	jc	9	9	jc	9	9	jc	10	10
	jr	1	1	jr	1	1	jr	1	1	jr	1	1
	jf	8	8	jf	9	9	jf	9	9	jf	10	10
	ja	8	8	ja	9	9	ja	9	9	ja	10	10
	A di	0	0	A di	0	0	A di	9	9	A di	10	10
	A do	8	8	A do	9	9	A do	9	9	A do	10	10
	A jc	8	8	A jc	9	9	A jc	9	9	A jc	10	10
	A jr	9	9	A jr	10	10	A jr	10	10	A jr	11	11
	A jf	9	9	A jf	10	10	A jf	10	10	A jf	11	11
	A ja	9	9	A ja	10	10	A ja	10	10	A ja	11	11
	E1 di	0	0	E1 di	0	0	E1 di	10	10	E1 di	11	11
	E1 do	9	9	E1 do	10	10	E1 do	10	10	E1 do	11	11
	E1 jc	9	9	E1 jc	10	10	E1 jc	10	10	E1 jc	11	11
	E1 jr	8	8	E1 jr	9	9	E1 jr	9	9	E1 jr	10	10
	E1 jf	8	8	E1 jf	9	9	E1 jf	9	9	E1 jf	10	10
	E1 ja	8	8	E1 ja	9	9	E1 ja	9	9	E1 ja	10	10
	E2 di	0	0	E2 di	0	0	E2 di	10	10	E2 di	11	11
	E2 do	9	9	E2 do	10	10	E2 do	10	10	E2 do	11	11
	E2 jc	9	9	E2 jc	10	10	E2 jc	10	10	E2 jc	11	11
	E2 jr	8	8	E2 jr	9	9	E2 jr	9	9	E2 jr	10	10
	E2 jf	8	8	E2 jf	9	9	E2 jf	9	9	E2 jf	10	10
	E2 ja	8	8	E2 ja	9	9	E2 ja	9	9	E2 ja	10	10
	di do	0	0	di do	0	0	di do	9	9	di do	10	10
	di jc	0	0	di jc	0	0	di jc	9	9	di jc	10	10
	di jr	0	0	di jr	0	0	di jr	2	2	di jr	2	2
	di jf	0	0	di jf	0	0	di jf	10	10	di jf	11	11
	di ja	0	0	di ja	0	0	di ja	10	10	di ja	11	11
	do jc	8	8	do jc	9	9	do jc	9	9	do jc	10	10
	do jr	9	9	do jr	10	10	do jr	10	10	do jr	11	11
	do jf	9	9	do jf	10	10	do jf	10	10	do jf	11	11
	do ja	9	9	do ja	10	10	do ja	10	10	do ja	11	11
	jc jr	9	9	jc jr	10	10	jc jr	10	10	jc jr	11	11
	jc jf	9	9	jc jf	10	10	jc jf	10	10	jc jf	11	11
	jc ja	9	9	jc ja	10	10	jc ja	10	10	jc ja	11	11
	jr jf	8	8	jr jf	9	9	jr jf	9	9	jr jf	10	10
	jr ja	8	8	jr ja	9	9	jr ja	9	9	jr ja	10	10
	jf ja	8	8	jf ja	9	9	jf ja	9	9	jf ja	10	10
	T[sec]	2125	234.4	T[sec]	45484	6176	T[sec]	36115	2148	T[sec]		85266
	T total[min]		39.33	T total[min]		861	T total[min]		637.7	T total[min]		1421
	Sum of ident		16	Sum of ident		16	Sum of ident		20	Sum of ident		20
Computational setup	High performance machine			High performance machine			High performance machine			High performance machine
	Symbolical			Symbolical			Symbolical			Partially numerical

## Sheet: Motif 3
		Case A1			Case A2			Case A3			Case A4
	Params	9	9	Params	10	10	Params	10	10	Params	11	11
	A	8	8	A	9	9	A	9	9	A	10	10
	E1	8	8	E1	9	9	E1	8	8	E1	9	9
	E2	8	8	E2	9	9	E2	8	8	E2	9	9
	A E1	9	9	A E1	10	10	A E1	10	10	A E1	11	11
	A E2	9	9	A E2	10	10	A E2	10	10	A E2	11	11
	E1 E2	8	8	E1 E2	9	9	E1 E2	8	8	E1 E2	9	9
	di	0	0	di	0	0	di	1	1	di	1	1
	do	8	8	do	9	9	do	9	9	do	10	10
	jc	8	8	jc	9	9	jc	8	8	jc	9	9
	jr	1	1	jr	1	1	jr	1	1	jr	1	1
	jf	8	8	jf	9	9	jf	8	8	jf	9	9
	ja	8	8	ja	9	9	ja	8	8	ja	9	9
	A di	0	0	A di	0	0	A di	9	9	A di	10	10
	A do	8	8	A do	9	9	A do	9	9	A do	10	10
	A jc	8	8	A jc	9	9	A jc	9	9	A jc	10	10
	A jr	9	9	A jr	10	10	A jr	10	10	A jr	11	11
	A jf	9	9	A jf	10	10	A jf	10	10	A jf	11	11
	A ja	9	9	A ja	10	10	A ja	10	10	A ja	11	11
	E1 di	0	0	E1 di	0	0	E1 di	9	9	E1 di	10	10
	E1 do	9	9	E1 do	10	10	E1 do	10	10	E1 do	11	11
	E1 jc	9	9	E1 jc	10	10	E1 jc	9	9	E1 jc	10	10
	E1 jr	8	8	E1 jr	9	9	E1 jr	8	8	E1 jr	9	9
	E1 jf	8	8	E1 jf	9	9	E1 jf	8	8	E1 jf	9	9
	E1 ja	8	8	E1 ja	9	9	E1 ja	8	8	E1 ja	9	9
	E2 di	0	0	E2 di	0	0	E2 di	9	9	E2 di	10	10
	E2 do	9	9	E2 do	10	10	E2 do	10	10	E2 do	11	11
	E2 jc	9	9	E2 jc	10	10	E2 jc	9	9	E2 jc	10	10
	E2 jr	8	8	E2 jr	9	9	E2 jr	8	8	E2 jr	9	9
	E2 jf	8	8	E2 jf	9	9	E2 jf	8	8	E2 jf	9	9
	E2 ja	8	8	E2 ja	9	9	E2 ja	8	8	E2 ja	9	9
	di do	0	0	di do	0	0	di do	9	9	di do	10	10
	di jc	0	0	di jc	0	0	di jc	9	9	di jc	10	10
	di jr	0	0	di jr	0	0	di jr	2	2	di jr	2	2
	di jf	0	0	di jf	0	0	di jf	9	9	di jf	10	10
	di ja	0	0	di ja	0	0	di ja	9	9	di ja	10	10
	do jc	8	8	do jc	9	9	do jc	9	9	do jc	10	10
	do jr	9	9	do jr	10	10	do jr	10	10	do jr	11	11
	do jf	9	9	do jf	10	10	do jf	10	10	do jf	11	11
	do ja	9	9	do ja	10	10	do ja	10	10	do ja	11	11
	jc jr	9	9	jc jr	10	10	jc jr	9	9	jc jr	10	10
	jc jf	9	9	jc jf	10	10	jc jf	9	9	jc jf	10	10
	jc ja	9	9	jc ja	10	10	jc ja	9	9	jc ja	10	10
	jr jf	8	8	jr jf	9	9	jr jf	8	8	jr jf	9	9
	jr ja	8	8	jr ja	9	9	jr ja	8	8	jr ja	9	9
	jf ja	8	8	jf ja	9	9	jf ja	8	8	jf ja	9	9
	T[sec]	1098	129.2	T[sec]	27533	3048	T[sec]	14431	893	T[sec]		30098
	T total[min]		20.45	T total[min]		509.7	T total[min]		255.4	T total[min]		501.6
	Sum of ident		16	Sum of ident		16	Sum of ident		11	Sum of ident		11
Computational setup	High performance machine			High performance machine			High performance machine			High performance machine
	Symbolical			Symbolical			Symbolical			Partially numerical

## Sheet: Motif 4
		Case A1			Case A2			Case A3			Case A4
	Params	10	10	Params	10	10	Params	11	11	Params	11	11
	A	9	9	A	9	9	A	10	10	A	10	10
	E1	9	9	E1	9	9	E1	9	9	E1	9	9
	E2	9	9	E2	9	9	E2	9	9	E2	9	9
	A E1	10	10	A E1	10	10	A E1	11	11	A E1	11	11
	A E2	10	10	A E2	10	10	A E2	11	11	A E2	11	11
	E1 E2	9	9	E1 E2	9	9	E1 E2	9	9	E1 E2	9	9
	di	0	0	di	0	0	di	1	1	di	1	1
	do	9	9	do	9	9	do	10	10	do	10	10
	jc	9	9	jc	9	9	jc	9	9	jc	9	9
	jr	1	1	jr	1	1	jr	1	1	jr	1	1
	jf	9	9	jf	9	9	jf	9	9	jf	9	9
	ja	9	9	ja	9	9	ja	9	9	ja	9	9
	A di	0	0	A di	0	0	A di	10	10	A di	10	10
	A do	9	9	A do	9	9	A do	10	10	A do	10	10
	A jc	9	9	A jc	9	9	A jc	10	10	A jc	10	10
	A jr	10	10	A jr	10	10	A jr	11	11	A jr	11	11
	A jf	10	10	A jf	10	10	A jf	11	11	A jf	11	11
	A ja	10	10	A ja	10	10	A ja	11	11	A ja	11	11
	E1 di	0	0	E1 di	0	0	E1 di	10	10	E1 di	10	10
	E1 do	10	10	E1 do	10	10	E1 do	11	11	E1 do	11	11
	E1 jc	10	10	E1 jc	10	10	E1 jc	10	10	E1 jc	10	10
	E1 jr	9	9	E1 jr	9	9	E1 jr	9	9	E1 jr	9	9
	E1 jf	9	9	E1 jf	9	9	E1 jf	9	9	E1 jf	9	9
	E1 ja	9	9	E1 ja	9	9	E1 ja	9	9	E1 ja	9	9
	E2 di	0	0	E2 di	0	0	E2 di	10	10	E2 di	10	10
	E2 do	10	10	E2 do	10	10	E2 do	11	11	E2 do	11	11
	E2 jc	10	10	E2 jc	10	10	E2 jc	10	10	E2 jc	10	10
	E2 jr	9	9	E2 jr	9	9	E2 jr	9	9	E2 jr	9	9
	E2 jf	9	9	E2 jf	9	9	E2 jf	9	9	E2 jf	9	9
	E2 ja	9	9	E2 ja	9	9	E2 ja	9	9	E2 ja	9	9
	di do	0	0	di do	0	0	di do	10	10	di do	10	10
	di jc	0	0	di jc	0	0	di jc	10	10	di jc	10	10
	di jr	0	0	di jr	0	0	di jr	2	2	di jr	2	2
	di jf	0	0	di jf	0	0	di jf	10	10	di jf	10	10
	di ja	0	0	di ja	0	0	di ja	10	10	di ja	10	10
	do jc	9	9	do jc	9	9	do jc	10	10	do jc	10	10
	do jr	10	10	do jr	10	10	do jr	11	11	do jr	11	11
	do jf	10	10	do jf	10	10	do jf	11	11	do jf	11	11
	do ja	10	10	do ja	10	10	do ja	11	11	do ja	11	11
	jc jr	10	10	jc jr	10	10	jc jr	10	10	jc jr	10	10
	jc jf	10	10	jc jf	10	10	jc jf	10	10	jc jf	10	10
	jc ja	10	10	jc ja	10	10	jc ja	10	10	jc ja	10	10
	jr jf	9	9	jr jf	9	9	jr jf	9	9	jr jf	9	9
	jr ja	9	9	jr ja	9	9	jr ja	9	9	jr ja	9	9
	jf ja	9	9	jf ja	9	9	jf ja	9	9	jf ja	9	9
	T[sec]	22582	2146	T[sec]	22518	2159	T[sec]	200000	20090	T[sec]		20105
	T total[min]		412.1	T total[min]		411.3	T total[min]		3369	T total[min]		335.1
	Sum of ident		16	Sum of ident		16	Sum of ident		11	Sum of ident		11
Computational setup	High performance machine			High performance machine			High performance machine			High performance machine
	Symbolical			Symbolical			Partially numerical			Partially numerical

## Sheet: Motif 5
		Case A1			Case A2			Case A3			Case A4
	Params	8	8	Params	10	10	Params	9	9	Params	11	11
	A	7	7	A	9	9	A	8	8	A	10	10
	E1	7	7	E1	9	9	E1	8	8	E1	10	10
	E2	7	7	E2	9	9	E2	8	8	E2	10	10
	A E1	8	8	A E1	10	10	A E1	9	9	A E1	11	11
	A E2	8	8	A E2	10	10	A E2	9	9	A E2	11	11
	E1 E2	7	7	E1 E2	9	9	E1 E2	8	8	E1 E2	10	10
	di	1	1	di	1	1	di	1	1	di	1	1
	do	0	0	do	0	0	do	8	8	do	10	10
	jc	7	7	jc	9	9	jc	8	8	jc	10	10
	jr	1	1	jr	1	1	jr	1	1	jr	1	1
	jf	7	7	jf	9	9	jf	8	8	jf	10	10
	ja	7	7	ja	9	9	ja	8	8	ja	10	10
	A di	7	7	A di	9	9	A di	8	8	A di	10	10
	A do	0	0	A do	0	0	A do	8	8	A do	10	10
	A jc	7	7	A jc	9	9	A jc	8	8	A jc	10	10
	A jr	8	8	A jr	10	10	A jr	9	9	A jr	11	11
	A jf	8	8	A jf	10	10	A jf	9	9	A jf	11	11
	A ja	8	8	A ja	10	10	A ja	9	9	A ja	11	11
	E1 di	8	8	E1 di	10	10	E1 di	9	9	E1 di	11	11
	E1 do	0	0	E1 do	0	0	E1 do	9	9	E1 do	11	11
	E1 jc	8	8	E1 jc	10	10	E1 jc	9	9	E1 jc	11	11
	E1 jr	7	7	E1 jr	9	9	E1 jr	8	8	E1 jr	10	10
	E1 jf	7	7	E1 jf	9	9	E1 jf	8	8	E1 jf	10	10
	E1 ja	7	7	E1 ja	9	9	E1 ja	8	8	E1 ja	10	10
	E2 di	8	8	E2 di	10	10	E2 di	9	9	E2 di	11	11
	E2 do	0	0	E2 do	0	0	E2 do	9	9	E2 do	11	11
	E2 jc	8	8	E2 jc	10	10	E2 jc	9	9	E2 jc	11	11
	E2 jr	7	7	E2 jr	9	9	E2 jr	8	8	E2 jr	10	10
	E2 jf	7	7	E2 jf	9	9	E2 jf	8	8	E2 jf	10	10
	E2 ja	7	7	E2 ja	9	9	E2 ja	8	8	E2 ja	10	10
	di do	0	0	di do	0	0	di do	8	8	di do	10	10
	di jc	7	7	di jc	9	9	di jc	8	8	di jc	10	10
	di jr	2	2	di jr	2	2	di jr	2	2	di jr	2	2
	di jf	8	8	di jf	10	10	di jf	9	9	di jf	11	11
	di ja	8	8	di ja	10	10	di ja	9	9	di ja	11	11
	do jc	0	0	do jc	0	0	do jc	8	8	do jc	10	10
	do jr	0	0	do jr	0	0	do jr	9	9	do jr	11	11
	do jf	0	0	do jf	0	0	do jf	9	9	do jf	11	11
	do ja	0	0	do ja	0	0	do ja	9	9	do ja	11	11
	jc jr	8	8	jc jr	10	10	jc jr	9	9	jc jr	11	11
	jc jf	8	8	jc jf	10	10	jc jf	9	9	jc jf	11	11
	jc ja	8	8	jc ja	10	10	jc ja	9	9	jc ja	11	11
	jr jf	7	7	jr jf	9	9	jr jf	8	8	jr jf	10	10
	jr ja	7	7	jr ja	9	9	jr ja	8	8	jr ja	10	10
	jf ja	7	7	jf ja	9	9	jf ja	8	8	jf ja	10	10
	T[sec]	144.1	32.15	T[sec]	55795	20063	T[sec]	2410	205.2	T[sec]		200000
	T total[min]		2.937	T total[min]		1264	T total[min]		43.59	T total[min]		3367
	Sum of ident		15	Sum of ident		15	Sum of ident		20	Sum of ident		20
Computational setup	High performance machine			High performance machine			High performance machine			High performance machine
	Symbolical			Symbolical			Symbolical			Partially numerical

## Sheet: Motif 6
		Case A1			Case A2			Case A3			Case A4
	Params	9	9	Params	10	10	Params	10	10	Params	11	11
	A	8	8	A	9	9	A	9	9	A	10	10
	E1	8	8	E1	9	9	E1	9	9	E1	10	10
	E2	8	8	E2	9	9	E2	9	9	E2	10	10
	A E1	9	9	A E1	10	10	A E1	10	10	A E1	11	11
	A E2	9	9	A E2	10	10	A E2	10	10	A E2	11	11
	E1 E2	8	8	E1 E2	9	9	E1 E2	9	9	E1 E2	10	10
	di	1	1	di	1	1	di	1	1	di	1	1
	do	0	0	do	0	0	do	9	9	do	10	10
	jc	8	8	jc	9	9	jc	9	9	jc	10	10
	jr	1	1	jr	1	1	jr	1	1	jr	1	1
	jf	8	8	jf	9	9	jf	9	9	jf	10	10
	ja	8	8	ja	9	9	ja	9	9	ja	10	10
	A di	8	8	A di	9	9	A di	9	9	A di	10	10
	A do	0	0	A do	0	0	A do	9	9	A do	10	10
	A jc	8	8	A jc	9	9	A jc	9	9	A jc	10	10
	A jr	9	9	A jr	10	10	A jr	10	10	A jr	11	11
	A jf	9	9	A jf	10	10	A jf	10	10	A jf	11	11
	A ja	9	9	A ja	10	10	A ja	10	10	A ja	11	11
	E1 di	9	9	E1 di	10	10	E1 di	10	10	E1 di	11	11
	E1 do	0	0	E1 do	0	0	E1 do	10	10	E1 do	11	11
	E1 jc	9	9	E1 jc	10	10	E1 jc	10	10	E1 jc	11	11
	E1 jr	8	8	E1 jr	9	9	E1 jr	9	9	E1 jr	10	10
	E1 jf	8	8	E1 jf	9	9	E1 jf	9	9	E1 jf	10	10
	E1 ja	8	8	E1 ja	9	9	E1 ja	9	9	E1 ja	10	10
	E2 di	9	9	E2 di	10	10	E2 di	10	10	E2 di	11	11
	E2 do	0	0	E2 do	0	0	E2 do	10	10	E2 do	11	11
	E2 jc	9	9	E2 jc	10	10	E2 jc	10	10	E2 jc	11	11
	E2 jr	8	8	E2 jr	9	9	E2 jr	9	9	E2 jr	10	10
	E2 jf	8	8	E2 jf	9	9	E2 jf	9	9	E2 jf	10	10
	E2 ja	8	8	E2 ja	9	9	E2 ja	9	9	E2 ja	10	10
	di do	0	0	di do	0	0	di do	9	9	di do	10	10
	di jc	8	8	di jc	9	9	di jc	9	9	di jc	10	10
	di jr	2	2	di jr	2	2	di jr	2	2	di jr	2	2
	di jf	9	9	di jf	10	10	di jf	10	10	di jf	11	11
	di ja	9	9	di ja	10	10	di ja	10	10	di ja	11	11
	do jc	0	0	do jc	0	0	do jc	9	9	do jc	10	10
	do jr	0	0	do jr	0	0	do jr	10	10	do jr	11	11
	do jf	0	0	do jf	0	0	do jf	10	10	do jf	11	11
	do ja	0	0	do ja	0	0	do ja	10	10	do ja	11	11
	jc jr	9	9	jc jr	10	10	jc jr	10	10	jc jr	11	11
	jc jf	9	9	jc jf	10	10	jc jf	10	10	jc jf	11	11
	jc ja	9	9	jc ja	10	10	jc ja	10	10	jc ja	11	11
	jr jf	8	8	jr jf	9	9	jr jf	9	9	jr jf	10	10
	jr ja	8	8	jr ja	9	9	jr ja	9	9	jr ja	10	10
	jf ja	8	8	jf ja	9	9	jf ja	9	9	jf ja	10	10
	T[sec]	1873	460.9	T[sec]	45437	9377	T[sec]	55841	5305	T[sec]	400000	100000
	T total[min]		38.9	T total[min]		913.6	T total[min]		1019	T total[min]		8684
	Sum of ident		15	Sum of ident		15	Sum of ident		20	Sum of ident		20
Computational setup	High performance machine			High performance machine			High performance machine			High performance machine
	Symbolical			Symbolical			Symbolical			Partially numerical

## Sheet: Motif 7
		Case A1			Case A2			Case A3			Case A4
	Params	9	9	Params	10	10	Params	10	10	Params	11	11
	A	8	8	A	9	9	A	9	9	A	10	10
	E1	8	8	E1	9	9	E1	9	9	E1	10	10
	E2	8	8	E2	9	9	E2	9	9	E2	10	10
	A E1	9	9	A E1	10	10	A E1	10	10	A E1	11	11
	A E2	9	9	A E2	10	10	A E2	10	10	A E2	11	11
	E1 E2	8	8	E1 E2	9	9	E1 E2	9	9	E1 E2	10	10
	di	1	1	di	1	1	di	1	1	di	1	1
	do	0	0	do	0	0	do	9	9	do	10	10
	jc	8	8	jc	9	9	jc	9	9	jc	10	10
	jr	1	1	jr	1	1	jr	1	1	jr	1	1
	jf	8	8	jf	9	9	jf	9	9	jf	10	10
	ja	8	8	ja	9	9	ja	9	9	ja	10	10
	A di	8	8	A di	9	9	A di	9	9	A di	10	10
	A do	0	0	A do	0	0	A do	9	9	A do	10	10
	A jc	8	8	A jc	9	9	A jc	9	9	A jc	10	10
	A jr	9	9	A jr	10	10	A jr	10	10	A jr	11	11
	A jf	9	9	A jf	10	10	A jf	10	10	A jf	11	11
	A ja	9	9	A ja	10	10	A ja	10	10	A ja	11	11
	E1 di	9	9	E1 di	10	10	E1 di	10	10	E1 di	11	11
	E1 do	0	0	E1 do	0	0	E1 do	10	10	E1 do	11	11
	E1 jc	9	9	E1 jc	10	10	E1 jc	10	10	E1 jc	11	11
	E1 jr	8	8	E1 jr	9	9	E1 jr	9	9	E1 jr	10	10
	E1 jf	8	8	E1 jf	9	9	E1 jf	9	9	E1 jf	10	10
	E1 ja	8	8	E1 ja	9	9	E1 ja	9	9	E1 ja	10	10
	E2 di	9	9	E2 di	10	10	E2 di	10	10	E2 di	11	11
	E2 do	0	0	E2 do	0	0	E2 do	10	10	E2 do	11	11
	E2 jc	9	9	E2 jc	10	10	E2 jc	10	10	E2 jc	11	11
	E2 jr	8	8	E2 jr	9	9	E2 jr	9	9	E2 jr	10	10
	E2 jf	8	8	E2 jf	9	9	E2 jf	9	9	E2 jf	10	10
	E2 ja	8	8	E2 ja	9	9	E2 ja	9	9	E2 ja	10	10
	di do	0	0	di do	0	0	di do	9	9	di do	10	10
	di jc	8	8	di jc	9	9	di jc	9	9	di jc	10	10
	di jr	2	2	di jr	2	2	di jr	2	2	di jr	2	2
	di jf	9	9	di jf	10	10	di jf	10	10	di jf	11	11
	di ja	9	9	di ja	10	10	di ja	10	10	di ja	11	11
	do jc	0	0	do jc	0	0	do jc	9	9	do jc	10	10
	do jr	0	0	do jr	0	0	do jr	10	10	do jr	11	11
	do jf	0	0	do jf	0	0	do jf	10	10	do jf	11	11
	do ja	0	0	do ja	0	0	do ja	10	10	do ja	11	11
	jc jr	9	9	jc jr	10	10	jc jr	10	10	jc jr	11	11
	jc jf	9	9	jc jf	10	10	jc jf	10	10	jc jf	11	11
	jc ja	9	9	jc ja	10	10	jc ja	10	10	jc ja	11	11
	jr jf	8	8	jr jf	9	9	jr jf	9	9	jr jf	10	10
	jr ja	8	8	jr ja	9	9	jr ja	9	9	jr ja	10	10
	jf ja	8	8	jf ja	9	9	jf ja	9	9	jf ja	10	10
	T[sec]	2330	352.5	T[sec]	82681	34572	T[sec]	44362	3214	T[sec]	600000	200000
	T total[min]		44.71	T total[min]		1954	T total[min]		792.9	T total[min]		12318
	Sum of ident		15	Sum of ident		15	Sum of ident		20	Sum of ident		20
Computational setup	High performance machine			High performance machine			High performance machine			High performance machine
	Symbolical			Symbolical			Symbolical			Partially numerical

## Sheet: Motif 8
		Case A1			Case A2			Case A3			Case A4
	Params	10	10	Params	10	10	Params	11	11	Params	11	11
	A	9	9	A	9	9	A	10	10	A	10	10
	E1	9	9	E1	9	9	E1	10	10	E1	10	10
	E2	9	9	E2	9	9	E2	10	10	E2	10	10
	A E1	10	10	A E1	10	10	A E1	11	11	A E1	11	11
	A E2	10	10	A E2	10	10	A E2	11	11	A E2	11	11
	E1 E2	9	9	E1 E2	9	9	E1 E2	10	10	E1 E2	10	10
	di	1	1	di	1	1	di	1	1	di	1	1
	do	0	0	do	0	0	do	10	10	do	10	10
	jc	9	9	jc	9	9	jc	10	10	jc	10	10
	jr	1	1	jr	1	1	jr	1	1	jr	1	1
	jf	9	9	jf	9	9	jf	10	10	jf	10	10
	ja	9	9	ja	9	9	ja	10	10	ja	10	10
	A di	9	9	A di	9	9	A di	10	10	A di	10	10
	A do	0	0	A do	0	0	A do	10	10	A do	10	10
	A jc	9	9	A jc	9	9	A jc	10	10	A jc	10	10
	A jr	10	10	A jr	10	10	A jr	11	11	A jr	11	11
	A jf	10	10	A jf	10	10	A jf	11	11	A jf	11	11
	A ja	10	10	A ja	10	10	A ja	11	11	A ja	11	11
	E1 di	10	10	E1 di	10	10	E1 di	11	11	E1 di	11	11
	E1 do	0	0	E1 do	0	0	E1 do	11	11	E1 do	11	11
	E1 jc	10	10	E1 jc	10	10	E1 jc	11	11	E1 jc	11	11
	E1 jr	9	9	E1 jr	9	9	E1 jr	10	10	E1 jr	10	10
	E1 jf	9	9	E1 jf	9	9	E1 jf	10	10	E1 jf	10	10
	E1 ja	9	9	E1 ja	9	9	E1 ja	10	10	E1 ja	10	10
	E2 di	10	10	E2 di	10	10	E2 di	11	11	E2 di	11	11
	E2 do	0	0	E2 do	0	0	E2 do	11	11	E2 do	11	11
	E2 jc	10	10	E2 jc	10	10	E2 jc	11	11	E2 jc	11	11
	E2 jr	9	9	E2 jr	9	9	E2 jr	10	10	E2 jr	10	10
	E2 jf	9	9	E2 jf	9	9	E2 jf	10	10	E2 jf	10	10
	E2 ja	9	9	E2 ja	9	9	E2 ja	10	10	E2 ja	10	10
	di do	0	0	di do	0	0	di do	10	10	di do	10	10
	di jc	9	9	di jc	9	9	di jc	10	10	di jc	10	10
	di jr	2	2	di jr	2	2	di jr	2	2	di jr	2	2
	di jf	10	10	di jf	10	10	di jf	11	11	di jf	11	11
	di ja	10	10	di ja	10	10	di ja	11	11	di ja	11	11
	do jc	0	0	do jc	0	0	do jc	10	10	do jc	10	10
	do jr	0	0	do jr	0	0	do jr	11	11	do jr	11	11
	do jf	0	0	do jf	0	0	do jf	11	11	do jf	11	11
	do ja	0	0	do ja	0	0	do ja	11	11	do ja	11	11
	jc jr	10	10	jc jr	10	10	jc jr	11	11	jc jr	11	11
	jc jf	10	10	jc jf	10	10	jc jf	11	11	jc jf	11	11
	jc ja	10	10	jc ja	10	10	jc ja	11	11	jc ja	11	11
	jr jf	9	9	jr jf	9	9	jr jf	10	10	jr jf	10	10
	jr ja	9	9	jr ja	9	9	jr ja	10	10	jr ja	10	10
	jf ja	9	9	jf ja	9	9	jf ja	10	10	jf ja	10	10
	T[sec]	53993	14939	T[sec]	54205	15020	T[sec]	600000	100000	T[sec]	600000	100000
	T total[min]		1149	T total[min]		1154	T total[min]		11499	T total[min]		11668
	Sum of ident		15	Sum of ident		15	Sum of ident		20	Sum of ident		20
Computational setup	High performance machine			High performance machine			High performance machine			High performance machine
	Symbolical			Symbolical			Partially numerical			Partially numerical
