# Supplementary material for: Structural identifiability of biomolecular controller motifs with and without flow measurements as model output
Source: PLoS Comput Biol. 2023 Aug 28;19(8):e1011398. doi: 10.1371/journal.pcbi.1011398 (PMC10491402; doi:10.1371/journal.pcbi.1011398)
Supplement: S3 File — Zip file containing MATLAB code used in the calculations. MATLAB is required to execute the code, but .m files can be opened as pure text files. (ZIP) [file pcbi.1011398.s005.zip]

Archive with 292 entries (136 files):
- Antithetic motifs/
- Basic motifs/
- ExampleScript.m
- Execution times/
- Readme.m
- StrucIdNum.m
- StrucIdSym.m
- sym2str/
- Antithetic motifs/One disturbance/
- Antithetic motifs/Two disturbances/
- Basic motifs/One disturbance/
- Basic motifs/Two disturbances/
- Execution times/ExecutionTimesComplete.mat
- Execution times/ExecutionTimesFigure.m
- sym2str/license.txt
- sym2str/sym2str.m
- Antithetic motifs/One disturbance/A1 - First order activation/
- Antithetic motifs/One disturbance/A2 - Saturable activation/
- Antithetic motifs/Two disturbances/A3 - First order activation/
- Antithetic motifs/Two disturbances/A4 - Saturable activation/
- Basic motifs/One disturbance/First order activation/
- Basic motifs/One disturbance/Saturable activation/
- Basic motifs/Two disturbances/First order activation/
- Basic motifs/Two disturbances/Saturable activation/
- Antithetic motifs/One disturbance/A1 - First order activation/Motif1/
- Antithetic motifs/One disturbance/A1 - First order activation/Motif2/
- Antithetic motifs/One disturbance/A1 - First order activation/Motif3/
- Antithetic motifs/One disturbance/A1 - First order activation/Motif4/
- Antithetic motifs/One disturbance/A1 - First order activation/Motif5/
- Antithetic motifs/One disturbance/A1 - First order activation/Motif6/
- Antithetic motifs/One disturbance/A1 - First order activation/Motif7/
- Antithetic motifs/One disturbance/A1 - First order activation/Motif8/
- Antithetic motifs/One disturbance/A2 - Saturable activation/Motif1/
- Antithetic motifs/One disturbance/A2 - Saturable activation/Motif2/
- Antithetic motifs/One disturbance/A2 - Saturable activation/Motif3/
- Antithetic motifs/One disturbance/A2 - Saturable activation/Motif4/
- Antithetic motifs/One disturbance/A2 - Saturable activation/Motif5/
- Antithetic motifs/One disturbance/A2 - Saturable activation/Motif6/
- Antithetic motifs/One disturbance/A2 - Saturable activation/Motif7/
- Antithetic motifs/One disturbance/A2 - Saturable activation/Motif8/
- Antithetic motifs/Two disturbances/A3 - First order activation/Motif1/
- Antithetic motifs/Two disturbances/A3 - First order activation/Motif2/
- Antithetic motifs/Two disturbances/A3 - First order activation/Motif3/
- Antithetic motifs/Two disturbances/A3 - First order activation/Motif4/
- Antithetic motifs/Two disturbances/A3 - First order activation/Motif5/
- Antithetic motifs/Two disturbances/A3 - First order activation/Motif6/
- Antithetic motifs/Two disturbances/A3 - First order activation/Motif7/
- Antithetic motifs/Two disturbances/A3 - First order activation/Motif8/
- Antithetic motifs/Two disturbances/A4 - Saturable activation/Motif1/
- Antithetic motifs/Two disturbances/A4 - Saturable activation/Motif2/
- Antithetic motifs/Two disturbances/A4 - Saturable activation/Motif3/
- Antithetic motifs/Two disturbances/A4 - Saturable activation/Motif4/
- Antithetic motifs/Two disturbances/A4 - Saturable activation/Motif5/
- Antithetic motifs/Two disturbances/A4 - Saturable activation/Motif6/
- Antithetic motifs/Two disturbances/A4 - Saturable activation/Motif7/
- Antithetic motifs/Two disturbances/A4 - Saturable activation/Motif8/
- Basic motifs/One disturbance/First order activation/B1 - Zero order degradation/
- Basic motifs/One disturbance/First order activation/B2 - First order degradation/
- Basic motifs/One disturbance/First order activation/B3 - Michaelis Menten degradation/
- Basic motifs/One disturbance/Saturable activation/B4 - Zero order degradation/
- Basic motifs/One disturbance/Saturable activation/B5 - First order degradation/
- Basic motifs/One disturbance/Saturable activation/B6 - Michaelis Menten degradation/
- Basic motifs/Two disturbances/First order activation/B7 - Zero order degradation/
- Basic motifs/Two disturbances/First order activation/B8 - First order degradation/
- Basic motifs/Two disturbances/First order activation/B9 - Michaelis Menten Degradation/
- Basic motifs/Two disturbances/Saturable activation/B10 - Zero order degradation/
- Basic motifs/Two disturbances/Saturable activation/B11 - First order degradation/
- Basic motifs/Two disturbances/Saturable activation/B12 - Michaelis Menten Degradation/
- Antithetic motifs/One disturbance/A1 - First order activation/Motif1/motif1.m
- Antithetic motifs/One disturbance/A1 - First order activation/Motif2/motif2.m
- Antithetic motifs/One disturbance/A1 - First order activation/Motif3/motif3.m
- Antithetic motifs/One disturbance/A1 - First order activation/Motif4/motif4.m
- Antithetic motifs/One disturbance/A1 - First order activation/Motif5/motif5.m
- Antithetic motifs/One disturbance/A1 - First order activation/Motif6/motif6.m
- Antithetic motifs/One disturbance/A1 - First order activation/Motif7/motif7.m
- Antithetic motifs/One disturbance/A1 - First order activation/Motif8/motif8.m
- Antithetic motifs/One disturbance/A2 - Saturable activation/Motif1/motif1.m
- Antithetic motifs/One disturbance/A2 - Saturable activation/Motif2/motif2.m
- Antithetic motifs/One disturbance/A2 - Saturable activation/Motif3/motif3.m
- Antithetic motifs/One disturbance/A2 - Saturable activation/Motif4/motif4.m
- Antithetic motifs/One disturbance/A2 - Saturable activation/Motif5/motif5.m
- Antithetic motifs/One disturbance/A2 - Saturable activation/Motif6/motif6.m
- Antithetic motifs/One disturbance/A2 - Saturable activation/Motif7/motif7.m
- Antithetic motifs/One disturbance/A2 - Saturable activation/Motif8/motif8.m
- Antithetic motifs/Two disturbances/A3 - First order activation/Motif1/motif1.m
- Antithetic motifs/Two disturbances/A3 - First order activation/Motif2/motif2.m
- Antithetic motifs/Two disturbances/A3 - First order activation/Motif3/motif3.m
- Antithetic motifs/Two disturbances/A3 - First order activation/Motif4/motif4.m
- Antithetic motifs/Two disturbances/A3 - First order activation/Motif5/motif5.m
- Antithetic motifs/Two disturbances/A3 - First order activation/Motif6/motif6.m
- Antithetic motifs/Two disturbances/A3 - First order activation/Motif7/motif7.m
- Antithetic motifs/Two disturbances/A3 - First order activation/Motif8/motif8.m
- Antithetic motifs/Two disturbances/A4 - Saturable activation/Motif1/motif1.m
- Antithetic motifs/Two disturbances/A4 - Saturable activation/Motif2/motif2.m
- Antithetic motifs/Two disturbances/A4 - Saturable activation/Motif3/motif3.m
- Antithetic motifs/Two disturbances/A4 - Saturable activation/Motif4/motif4.m
- Antithetic motifs/Two disturbances/A4 - Saturable activation/Motif5/motif5.m
- Antithetic motifs/Two disturbances/A4 - Saturable activation/Motif6/motif6.m
- Antithetic motifs/Two disturbances/A4 - Saturable activation/Motif7/motif7.m
- Antithetic motifs/Two disturbances/A4 - Saturable activation/Motif8/motif8.m
- Basic motifs/One disturbance/First order activation/B1 - Zero order degradation/Motif1/
- Basic motifs/One disturbance/First order activation/B1 - Zero order degradation/Motif2/
- Basic motifs/One disturbance/First order activation/B1 - Zero order degradation/Motif3/
- Basic motifs/One disturbance/First order activation/B1 - Zero order degradation/Motif4/
- Basic motifs/One disturbance/First order activation/B1 - Zero order degradation/Motif5/
- Basic motifs/One disturbance/First order activation/B1 - Zero order degradation/Motif6/
- Basic motifs/One disturbance/First order activation/B1 - Zero order degradation/Motif7/
- Basic motifs/One disturbance/First order activation/B1 - Zero order degradation/Motif8/
- Basic motifs/One disturbance/First order activation/B2 - First order degradation/Motif1/
- Basic motifs/One disturbance/First order activation/B2 - First order degradation/Motif2/
- Basic motifs/One disturbance/First order activation/B2 - First order degradation/Motif3/
- Basic motifs/One disturbance/First order activation/B2 - First order degradation/Motif4/
- Basic motifs/One disturbance/First order activation/B2 - First order degradation/Motif5/
- Basic motifs/One disturbance/First order activation/B2 - First order degradation/Motif6/
- Basic motifs/One disturbance/First order activation/B2 - First order degradation/Motif7/
- Basic motifs/One disturbance/First order activation/B2 - First order degradation/Motif8/
- Basic motifs/One disturbance/First order activation/B3 - Michaelis Menten degradation/Motif1/
- Basic motifs/One disturbance/First order activation/B3 - Michaelis Menten degradation/Motif2/
- Basic motifs/One disturbance/First order activation/B3 - Michaelis Menten degradation/Motif3/
- Basic motifs/One disturbance/First order activation/B3 - Michaelis Menten degradation/Motif4/
- Basic motifs/One disturbance/First order activation/B3 - Michaelis Menten degradation/Motif5/
- Basic motifs/One disturbance/First order activation/B3 - Michaelis Menten degradation/Motif6/
- Basic motifs/One disturbance/First order activation/B3 - Michaelis Menten degradation/Motif7/
- Basic motifs/One disturbance/First order activation/B3 - Michaelis Menten degradation/Motif8/
- Basic motifs/One disturbance/Saturable activation/B4 - Zero order degradation/Motif1/
- Basic motifs/One disturbance/Saturable activation/B4 - Zero order degradation/Motif2/
- Basic motifs/One disturbance/Saturable activation/B4 - Zero order degradation/Motif3/
- Basic motifs/One disturbance/Saturable activation/B4 - Zero order degradation/Motif4/
- Basic motifs/One disturbance/Saturable activation/B4 - Zero order degradation/Motif5/
- Basic motifs/One disturbance/Saturable activation/B4 - Zero order degradation/Motif6/
- Basic motifs/One disturbance/Saturable activation/B4 - Zero order degradation/Motif7/
- Basic motifs/One disturbance/Saturable activation/B4 - Zero order degradation/Motif8/
- Basic motifs/One disturbance/Saturable activation/B5 - First order degradation/Motif1/
- Basic motifs/One disturbance/Saturable activation/B5 - First order degradation/Motif2/
- Basic motifs/One disturbance/Saturable activation/B5 - First order degradation/Motif3/
- Basic motifs/One disturbance/Saturable activation/B5 - First order degradation/Motif4/
- Basic motifs/One disturbance/Saturable activation/B5 - First order degradation/Motif5/
- Basic motifs/One disturbance/Saturable activation/B5 - First order degradation/Motif6/
- Basic motifs/One disturbance/Saturable activation/B5 - First order degradation/Motif7/
- Basic motifs/One disturbance/Saturable activation/B5 - First order degradation/Motif8/
- Basic motifs/One disturbance/Saturable activation/B6 - Michaelis Menten degradation/Motif1/
- Basic motifs/One disturbance/Saturable activation/B6 - Michaelis Menten degradation/Motif2/
- Basic motifs/One disturbance/Saturable activation/B6 - Michaelis Menten degradation/Motif3/
- Basic motifs/One disturbance/Saturable activation/B6 - Michaelis Menten degradation/Motif4/
- Basic motifs/One disturbance/Saturable activation/B6 - Michaelis Menten degradation/Motif5/
- Basic motifs/One disturbance/Saturable activation/B6 - Michaelis Menten degradation/Motif6/
- Basic motifs/One disturbance/Saturable activation/B6 - Michaelis Menten degradation/Motif7/
- Basic motifs/One disturbance/Saturable activation/B6 - Michaelis Menten degradation/Motif8/
- Basic motifs/Two disturbances/First order activation/B7 - Zero order degradation/Motif1/
- Basic motifs/Two disturbances/First order activation/B7 - Zero order degradation/Motif2/
- Basic motifs/Two disturbances/First order activation/B7 - Zero order degradation/Motif3/
- Basic motifs/Two disturbances/First order activation/B7 - Zero order degradation/Motif4/
- Basic motifs/Two disturbances/First order activation/B7 - Zero order degradation/Motif5/
- Basic motifs/Two disturbances/First order activation/B7 - Zero order degradation/Motif6/
- Basic motifs/Two disturbances/First order activation/B7 - Zero order degradation/Motif7/
- Basic motifs/Two disturbances/First order activation/B7 - Zero order degradation/Motif8/
- Basic motifs/Two disturbances/First order activation/B8 - First order degradation/Motif1/
- Basic motifs/Two disturbances/First order activation/B8 - First order degradation/Motif2/
- Basic motifs/Two disturbances/First order activation/B8 - First order degradation/Motif3/
- Basic motifs/Two disturbances/First order activation/B8 - First order degradation/Motif4/
- Basic motifs/Two disturbances/First order activation/B8 - First order degradation/Motif5/
- Basic motifs/Two disturbances/First order activation/B8 - First order degradation/Motif6/
- Basic motifs/Two disturbances/First order activation/B8 - First order degradation/Motif7/
- Basic motifs/Two disturbances/First order activation/B8 - First order degradation/Motif8/
- Basic motifs/Two disturbances/First order activation/B9 - Michaelis Menten Degradation/Motif1/
- Basic motifs/Two disturbances/First order activation/B9 - Michaelis Menten Degradation/Motif2/
- Basic motifs/Two disturbances/First order activation/B9 - Michaelis Menten Degradation/Motif3/
- Basic motifs/Two disturbances/First order activation/B9 - Michaelis Menten Degradation/Motif4/
- Basic motifs/Two disturbances/First order activation/B9 - Michaelis Menten Degradation/Motif5/
- Basic motifs/Two disturbances/First order activation/B9 - Michaelis Menten Degradation/Motif6/
- Basic motifs/Two disturbances/First order activation/B9 - Michaelis Menten Degradation/Motif7/
- Basic motifs/Two disturbances/First order activation/B9 - Michaelis Menten Degradation/Motif8/
- Basic motifs/Two disturbances/Saturable activation/B10 - Zero order degradation/Motif1/
- Basic motifs/Two disturbances/Saturable activation/B10 - Zero order degradation/Motif2/
- Basic motifs/Two disturbances/Saturable activation/B10 - Zero order degradation/Motif3/
- Basic motifs/Two disturbances/Saturable activation/B10 - Zero order degradation/Motif4/
- Basic motifs/Two disturbances/Saturable activation/B10 - Zero order degradation/Motif5/
- Basic motifs/Two disturbances/Saturable activation/B10 - Zero order degradation/Motif6/
- Basic motifs/Two disturbances/Saturable activation/B10 - Zero order degradation/Motif7/
- Basic motifs/Two disturbances/Saturable activation/B10 - Zero order degradation/Motif8/
- Basic motifs/Two disturbances/Saturable activation/B11 - First order degradation/Motif1/
- Basic motifs/Two disturbances/Saturable activation/B11 - First order degradation/Motif2/
- Basic motifs/Two disturbances/Saturable activation/B11 - First order degradation/Motif3/
- Basic motifs/Two disturbances/Saturable activation/B11 - First order degradation/Motif4/
- Basic motifs/Two disturbances/Saturable activation/B11 - First order degradation/Motif5/
- Basic motifs/Two disturbances/Saturable activation/B11 - First order degradation/Motif6/
- Basic motifs/Two disturbances/Saturable activation/B11 - First order degradation/Motif7/
- Basic motifs/Two disturbances/Saturable activation/B11 - First order degradation/Motif8/
- Basic motifs/Two disturbances/Saturable activation/B12 - Michaelis Menten Degradation/Motif1/
- Basic motifs/Two disturbances/Saturable activation/B12 - Michaelis Menten Degradation/Motif2/
- Basic motifs/Two disturbances/Saturable activation/B12 - Michaelis Menten Degradation/Motif3/
- Basic motifs/Two disturbances/Saturable activation/B12 - Michaelis Menten Degradation/Motif4/
- Basic motifs/Two disturbances/Saturable activation/B12 - Michaelis Menten Degradation/Motif5/
- Basic motifs/Two disturbances/Saturable activation/B12 - Michaelis Menten Degradation/Motif6/
- Basic motifs/Two disturbances/Saturable activation/B12 - Michaelis Menten Degradation/Motif7/
- Basic motifs/Two disturbances/Saturable activation/B12 - Michaelis Menten Degradation/Motif8/
- Basic motifs/One disturbance/First order activation/B1 - Zero order degradation/Motif1/motif1.m
- Basic motifs/One disturbance/First order activation/B1 - Zero order degradation/Motif2/motif2.m
- Basic motifs/One disturbance/First order activation/B1 - Zero order degradation/Motif3/motif3.m
- Basic motifs/One disturbance/First order activation/B1 - Zero order degradation/Motif4/motif4.m
- Basic motifs/One disturbance/First order activation/B1 - Zero order degradation/Motif5/motif5.m
- Basic motifs/One disturbance/First order activation/B1 - Zero order degradation/Motif6/motif6.m
- Basic motifs/One disturbance/First order activation/B1 - Zero order degradation/Motif7/motif7.m
- Basic motifs/One disturbance/First order activation/B1 - Zero order degradation/Motif8/motif8.m
- Basic motifs/One disturbance/First order activation/B2 - First order degradation/Motif1/motif1.m
- Basic motifs/One disturbance/First order activation/B2 - First order degradation/Motif2/motif2.m
- Basic motifs/One disturbance/First order activation/B2 - First order degradation/Motif3/motif3.m
- Basic motifs/One disturbance/First order activation/B2 - First order degradation/Motif4/motif4.m
- Basic motifs/One disturbance/First order activation/B2 - First order degradation/Motif5/motif5.m
- Basic motifs/One disturbance/First order activation/B2 - First order degradation/Motif6/motif6.m
- Basic motifs/One disturbance/First order activation/B2 - First order degradation/Motif7/motif7.m
- Basic motifs/One disturbance/First order activation/B2 - First order degradation/Motif8/motif8.m
- Basic motifs/One disturbance/First order activation/B3 - Michaelis Menten degradation/Motif1/motif1.m
- Basic motifs/One disturbance/First order activation/B3 - Michaelis Menten degradation/Motif2/motif2.m
- Basic motifs/One disturbance/First order activation/B3 - Michaelis Menten degradation/Motif3/motif3.m
- Basic motifs/One disturbance/First order activation/B3 - Michaelis Menten degradation/Motif4/motif4.m
- Basic motifs/One disturbance/First order activation/B3 - Michaelis Menten degradation/Motif5/motif5.m
- Basic motifs/One disturbance/First order activation/B3 - Michaelis Menten degradation/Motif6/motif6.m
- Basic motifs/One disturbance/First order activation/B3 - Michaelis Menten degradation/Motif7/motif7.m
- Basic motifs/One disturbance/First order activation/B3 - Michaelis Menten degradation/Motif8/motif8.m
- Basic motifs/One disturbance/Saturable activation/B4 - Zero order degradation/Motif1/motif1.m
- Basic motifs/One disturbance/Saturable activation/B4 - Zero order degradation/Motif2/motif2.m
- Basic motifs/One disturbance/Saturable activation/B4 - Zero order degradation/Motif3/motif3.m
- Basic motifs/One disturbance/Saturable activation/B4 - Zero order degradation/Motif4/motif4.m
- Basic motifs/One disturbance/Saturable activation/B4 - Zero order degradation/Motif5/motif5.m
- Basic motifs/One disturbance/Saturable activation/B4 - Zero order degradation/Motif6/motif6.m
- Basic motifs/One disturbance/Saturable activation/B4 - Zero order degradation/Motif7/motif7.m
- Basic motifs/One disturbance/Saturable activation/B4 - Zero order degradation/Motif8/motif8.m
- Basic motifs/One disturbance/Saturable activation/B5 - First order degradation/Motif1/motif1.m
- Basic motifs/One disturbance/Saturable activation/B5 - First order degradation/Motif2/motif2.m
- Basic motifs/One disturbance/Saturable activation/B5 - First order degradation/Motif3/motif3.m
- Basic motifs/One disturbance/Saturable activation/B5 - First order degradation/Motif4/motif4.m
- Basic motifs/One disturbance/Saturable activation/B5 - First order degradation/Motif5/motif5.m
- Basic motifs/One disturbance/Saturable activation/B5 - First order degradation/Motif6/motif6.m
- Basic motifs/One disturbance/Saturable activation/B5 - First order degradation/Motif7/motif7.m
- Basic motifs/One disturbance/Saturable activation/B5 - First order degradation/Motif8/motif8.m
- Basic motifs/One disturbance/Saturable activation/B6 - Michaelis Menten degradation/Motif1/motif1.m
- Basic motifs/One disturbance/Saturable activation/B6 - Michaelis Menten degradation/Motif2/motif2.m
- Basic motifs/One disturbance/Saturable activation/B6 - Michaelis Menten degradation/Motif3/motif3.m
- Basic motifs/One disturbance/Saturable activation/B6 - Michaelis Menten degradation/Motif4/motif4.m
- Basic motifs/One disturbance/Saturable activation/B6 - Michaelis Menten degradation/Motif5/motif5.m
- Basic motifs/One disturbance/Saturable activation/B6 - Michaelis Menten degradation/Motif6/motif6.m
- Basic motifs/One disturbance/Saturable activation/B6 - Michaelis Menten degradation/Motif7/motif7.m
- Basic motifs/One disturbance/Saturable activation/B6 - Michaelis Menten degradation/Motif8/motif8.m
- Basic motifs/Two disturbances/First order activation/B7 - Zero order degradation/Motif1/motif1.m
- Basic motifs/Two disturbances/First order activation/B7 - Zero order degradation/Motif2/motif2.m
- Basic motifs/Two disturbances/First order activation/B7 - Zero order degradation/Motif3/motif3.m
- Basic motifs/Two disturbances/First order activation/B7 - Zero order degradation/Motif4/motif4.m
- Basic motifs/Two disturbances/First order activation/B7 - Zero order degradation/Motif5/motif5.m
- Basic motifs/Two disturbances/First order activation/B7 - Zero order degradation/Motif6/motif6.m
- Basic motifs/Two disturbances/First order activation/B7 - Zero order degradation/Motif7/motif7.m
- Basic motifs/Two disturbances/First order activation/B7 - Zero order degradation/Motif8/motif8.m
- Basic motifs/Two disturbances/First order activation/B8 - First order degradation/Motif1/motif1.m
- Basic motifs/Two disturbances/First order activation/B8 - First order degradation/Motif2/motif2.m
- Basic motifs/Two disturbances/First order activation/B8 - First order degradation/Motif3/motif3.m
- Basic motifs/Two disturbances/First order activation/B8 - First order degradation/Motif4/motif4.m
- Basic motifs/Two disturbances/First order activation/B8 - First order degradation/Motif5/motif5.m
- Basic motifs/Two disturbances/First order activation/B8 - First order degradation/Motif6/motif6.m
- Basic motifs/Two disturbances/First order activation/B8 - First order degradation/Motif7/motif7.m
- Basic motifs/Two disturbances/First order activation/B8 - First order degradation/Motif8/motif8.m
- Basic motifs/Two disturbances/First order activation/B9 - Michaelis Menten Degradation/Motif1/motif1.m
- Basic motifs/Two disturbances/First order activation/B9 - Michaelis Menten Degradation/Motif2/motif2.m
- Basic motifs/Two disturbances/First order activation/B9 - Michaelis Menten Degradation/Motif3/motif3.m
- Basic motifs/Two disturbances/First order activation/B9 - Michaelis Menten Degradation/Motif4/motif4.m
- Basic motifs/Two disturbances/First order activation/B9 - Michaelis Menten Degradation/Motif5/motif5.m
- Basic motifs/Two disturbances/First order activation/B9 - Michaelis Menten Degradation/Motif6/motif6.m
- Basic motifs/Two disturbances/First order activation/B9 - Michaelis Menten Degradation/Motif7/motif7.m
- Basic motifs/Two disturbances/First order activation/B9 - Michaelis Menten Degradation/Motif8/motif8.m
- Basic motifs/Two disturbances/Saturable activation/B10 - Zero order degradation/Motif1/motif1.m
- Basic motifs/Two disturbances/Saturable activation/B10 - Zero order degradation/Motif2/motif2.m
- Basic motifs/Two disturbances/Saturable activation/B10 - Zero order degradation/Motif3/motif3.m
- Basic motifs/Two disturbances/Saturable activation/B10 - Zero order degradation/Motif4/motif4.m
- Basic motifs/Two disturbances/Saturable activation/B10 - Zero order degradation/Motif5/motif5.m
- Basic motifs/Two disturbances/Saturable activation/B10 - Zero order degradation/Motif6/motif6.m
- Basic motifs/Two disturbances/Saturable activation/B10 - Zero order degradation/Motif7/motif7.m
- Basic motifs/Two disturbances/Saturable activation/B10 - Zero order degradation/Motif8/motif8.m
- Basic motifs/Two disturbances/Saturable activation/B11 - First order degradation/Motif1/motif1.m
- Basic motifs/Two disturbances/Saturable activation/B11 - First order degradation/Motif2/motif2.m
- Basic motifs/Two disturbances/Saturable activation/B11 - First order degradation/Motif3/motif3.m
- Basic motifs/Two disturbances/Saturable activation/B11 - First order degradation/Motif4/motif4.m
- Basic motifs/Two disturbances/Saturable activation/B11 - First order degradation/Motif5/motif5.m
- Basic motifs/Two disturbances/Saturable activation/B11 - First order degradation/Motif6/motif6.m
- Basic motifs/Two disturbances/Saturable activation/B11 - First order degradation/Motif7/motif7.m
- Basic motifs/Two disturbances/Saturable activation/B11 - First order degradation/Motif8/motif8.m
- Basic motifs/Two disturbances/Saturable activation/B12 - Michaelis Menten Degradation/Motif1/motif1.m
- Basic motifs/Two disturbances/Saturable activation/B12 - Michaelis Menten Degradation/Motif2/motif2.m
- Basic motifs/Two disturbances/Saturable activation/B12 - Michaelis Menten Degradation/Motif3/motif3.m
- Basic motifs/Two disturbances/Saturable activation/B12 - Michaelis Menten Degradation/Motif4/motif4.m
- Basic motifs/Two disturbances/Saturable activation/B12 - Michaelis Menten Degradation/Motif5/motif5.m
- Basic motifs/Two disturbances/Saturable activation/B12 - Michaelis Menten Degradation/Motif6/motif6.m
- Basic motifs/Two disturbances/Saturable activation/B12 - Michaelis Menten Degradation/Motif7/motif7.m
- Basic motifs/Two disturbances/Saturable activation/B12 - Michaelis Menten Degradation/Motif8/motif8.m
