# Supplementary material for: Structural identifiability of biomolecular controller motifs with and without flow measurements as model output
Source: PLoS Comput Biol. 2023 Aug 28;19(8):e1011398. doi: 10.1371/journal.pcbi.1011398 (PMC10491402; doi:10.1371/journal.pcbi.1011398)
Supplement: S3 File — Zip file containing MATLAB code used in the calculations. MATLAB is required to execute the code, but .m files can be opened as pure text files. (ZIP) [file pcbi.1011398.s005.zip › ExampleScript.m]

%% Example script with extended documentation

% Motif usied in example: Motif 7, Case B8
% - Two disturbances
% - First order activation
% - First order degradation of E

%% Finding symbolic expressions for flow state equations. 
% % These calculations are performed once and results are hardcoded into
% % script below. This section is normally commented out.
% 
% % Symbolic variables
% syms ki ko kc kr kf KiA  d_A_base d_E_base
% % Symbolic functions
% syms A(t) E(t)
% % Flow expressions
% di = ki;
% do = ko*A;
% jc = kc*E*A;
% jr = kr;
% jf = kf*(KiA/(KiA+A))*E;
%
% % Flow expressions are differentiated with respect to time
% d_fi = diff(di,t)
% d_fo = diff(do,t)
% d_fc = diff(jc,t)
% d_fr = diff(jr,t)
% d_ff = diff(jf,t)
%
% % Substitutes differential equations for species concentrations A and E with
% % correct format. A(t) and E(t) must be substituted with A and E manually.
% d_fi = subs(d_fi,{diff(A(t), t),diff(E(t), t)},{d_A_base,d_E_base})
% d_fo = subs(d_fo,{diff(A(t), t),diff(E(t), t)},{d_A_base,d_E_base})
% d_fc = subs(d_fc,{diff(A(t), t),diff(E(t), t)},{d_A_base,d_E_base})
% d_fr = subs(d_fr,{diff(A(t), t),diff(E(t), t)},{d_A_base,d_E_base})
% d_ff = subs(d_ff,{diff(A(t), t),diff(E(t), t)},{d_A_base,d_E_base})


%% Initialization

%Defining variables, flow and flow state expressions

% For timing purposes
t_start_states = tic;

% Motif name
motif = 'Motif 7 - Case B8';

syms ki ko kc ks kd KiA A E fi fo fc fs fd

% Declare symbolic variables
% Flow expressions
% Inflow disturbance di
di = ki;
% Outflow disturbance do
do = ko*A;
% Compensatory flow
jc = kc*E*A;
% Synthesis flow
js = ks;
% Degradation flow
jf = kd*(KiA/(KiA+A))*E;

% Base state equations before addition of flow(s)
d_A_base = di - do - jc;
d_E_base =  js - jf;

% Flow state equations found from symbolic calculations in previous
% section.
d_fi_base = 0;
d_fo_base = d_A_base*ko;
d_fc_base = d_E_base*kc*A + d_A_base*kc*E;
d_fr_base = 0;
d_ff_base = (KiA*d_E_base*kd)/(KiA + A) - (KiA*d_A_base*kd*E)/(KiA + A)^2;

% Calculate replacement parameter to avoid unintended increase of
% parameters when method 1 is used.
replace_ki = solve( fi == di,ki);
replace_ko = solve( fo == do,ko);
replace_kc = solve( fc == jc,kc);
replace_kr = solve( fs == js,ks);
replace_kf = solve( fd == jf,kd);

% Example of how to substitute variable in flow state equation
% d_fo = subs(d_fo_base,[ki ko kc ks kd],[replace_ki replace_ko replace_kc replace_ks replace_kd]);
% Base x_tilde vector
% x_tilde = [ ki ko kc ks kd KiA A E];
% Measurement combinations to be tested (+1 for storage of execution time)
combinations = 29;
% Should info be printed during execution?
print = 1;

%% Calculations

% All possible combinations of concentration and flow measurements with one
% or two measurements are analyzed. Calculations are performed serially
% with all calculations for method 1 performed before method 2.

%% Adding flows as states (method 1)

% Initialize vector of results
results_flow_as_state = zeros(combinations,1);

% Only concentration measurements, no flow added
states = [A,E];
d_A = di - do - jc;
d_E =  js - jf;
expressions = [d_A;d_E];
x_tilde = [ki ko kc ks kd KiA A E];
% Measured output selected
h = A;
% Calculations performed using StrucIdSym-function
results_flow_as_state(1) = StrucIdSym(states,expressions,h,x_tilde,print);
h= E;
results_flow_as_state(2) = StrucIdSym(states,expressions,h,x_tilde,print);
% Both concentrations are measured
h= [A E];
results_flow_as_state(3) = StrucIdSym(states,expressions,h,x_tilde,print);

%% One flow added as state

% di is added as a state and used as a measurement. 

% Extended state vector, fi is used when di is a state to differentiate
% between the two
states = [A,E,fi];
% New set of three state equations
d_A =  fi - do - jc;
d_E =  js - jf;
% Substitution of parameters
d_fi = subs(d_fi_base,ki,replace_ki );
expressions = [d_A;d_E;d_fi];
% fi substitutes ki in x_tilde
x_tilde = [ ko kc ks kd KiA A E fi];
% Flow is selected as measured output
h = fi;
results_flow_as_state(4) = StrucIdSym(states,expressions,h,x_tilde,print);
% Combination of concentration and flow measurement
h= [A fi];
results_flow_as_state(9) = StrucIdSym(states,expressions,h,x_tilde,print);
h= [E fi];
results_flow_as_state(14) = StrucIdSym(states,expressions,h,x_tilde,print);

% do is added as a state and used as a measurement. 
states = [A,E,fo];
d_A = di - fo - jc;
d_E =  js - jf;
d_fo = subs(d_fo_base,ko,replace_ko );
expressions = [d_A;d_E;d_fo];
x_tilde = [ki kc ks kd KiA A E fo];
h = fo;
results_flow_as_state(5) = StrucIdSym(states,expressions,h,x_tilde,print);
h= [A fo];
results_flow_as_state(10) = StrucIdSym(states,expressions,h,x_tilde,print);
h= [E fo];
results_flow_as_state(15) = StrucIdSym(states,expressions,h,x_tilde,print);

% jc is added as a state and used as a measurement. 
states = [A,E,fc];
d_A = di - do - fc;
d_E = js - jf;
d_fc = subs(d_fc_base,kc,replace_kc );
expressions = [d_A;d_E;d_fc];
x_tilde = [ ki ko ks kd KiA A E fc];
h = fc;
results_flow_as_state(6) = StrucIdSym(states,expressions,h,x_tilde,print);
h= [A fc];
results_flow_as_state(11) = StrucIdSym(states,expressions,h,x_tilde,print);
h= [E fc];
results_flow_as_state(16) = StrucIdSym(states,expressions,h,x_tilde,print);

% js is added as a state and used as a measurement. 
states = [A,E,fs];
d_A = di - do - jc;
d_E =  fs - jf;
d_fr = subs(d_fr_base,ks,replace_kr );
expressions = [d_A;d_E;d_fr];
x_tilde = [ ki ko kc kd KiA A E fs];
h = fs;
results_flow_as_state(7) = StrucIdSym(states,expressions,h,x_tilde,print);
h= [A fs];
results_flow_as_state(12) = StrucIdSym(states,expressions,h,x_tilde,print);
h= [E fs];
results_flow_as_state(17) = StrucIdSym(states,expressions,h,x_tilde,print);

% jd is added as a state and used as a measurement. 
states = [A,E,fd];
d_A = di - do - jc;
d_E =  js - fd;
d_ff = subs(d_ff_base,kd,replace_kf );
expressions = [d_A;d_E;d_ff];
x_tilde = [ ki ko kc ks KiA A E fd];
h = fd;
results_flow_as_state(8) = StrucIdSym(states,expressions,h,x_tilde,print);
h= [A fd];
results_flow_as_state(13) = StrucIdSym(states,expressions,h,x_tilde,print);
h= [E fd];
results_flow_as_state(18) = StrucIdSym(states,expressions,h,x_tilde,print);


save('results_flow_as_state.mat','results_flow_as_state')

%% Two flows added as states

% di and do is added as states and used as measurements. 

% Both flows are included in state vector
states = [A,E,fi,fo];
d_A =  fi - fo - jc;
d_E =  js - jf;
% Two parameters are substituted in each flow state equation (if present)
d_fi = subs(d_fi_base,[ki ko],[replace_ki replace_ko]);
d_fo = subs(d_fo_base,[ki ko],[replace_ki replace_ko]);
expressions = [d_A;d_E;d_fi;d_fo];
x_tilde = [kc ks kd KiA A E fi fo];
% Two flows selected as measurements
h= [fi fo];
results_flow_as_state(19) = StrucIdSym(states,expressions,h,x_tilde,print);

% di and jc as states
states = [A,E,fi,fc];
d_A =  fi - do - fc;
d_E =  js - jf;
d_fi = subs(d_fi_base,[ki kc],[replace_ki replace_kc]);
d_fc = subs(d_fc_base,[ki kc],[replace_ki replace_kc]);
expressions = [d_A;d_E;d_fi;d_fc];
x_tilde = [ ko ks kd KiA  A E fi fc];
h= [fi fc];
results_flow_as_state(20) = StrucIdSym(states,expressions,h,x_tilde,print);

% di and jr as states
states = [A,E,fi,fs];
d_A = fi - do - jc;
d_E =  fs - jf;
d_fi = subs(d_fi_base,[ki ks],[replace_ki replace_kr]);
d_fr = subs(d_fr_base,[ki ks],[replace_ki replace_kr]);
expressions = [d_A;d_E;d_fi;d_fr];
x_tilde = [ ko kc kd KiA  A E fi fs];
h= [fi fs];
results_flow_as_state(21) = StrucIdSym(states,expressions,h,x_tilde,print);

% di and jf as states
states = [A,E,fi,fd];
d_A = fi - do - jc;
d_E =  js - fd;
d_fi = subs(d_fi_base,[ki kd],[replace_ki replace_kf]);
d_ff = subs(d_ff_base,[ki kd],[replace_ki replace_kf]);
expressions = [d_A;d_E;d_fi;d_ff];
x_tilde = [ ko kc ks KiA A E fi fd];
h= [fi fd];
results_flow_as_state(22) = StrucIdSym(states,expressions,h,x_tilde,print);

% do and jc as states
states = [A,E,fo,fc];
d_A = di - fo - fc;
d_E =  js - jf;
d_fo = subs(d_fo_base,[ko kc],[replace_ko replace_kc]);
d_fc = subs(d_fc_base,[ko kc],[replace_ko replace_kc]);
expressions = [d_A;d_E;d_fo;d_fc];
x_tilde = [ki  ks kd KiA  A E fo fc];
h= [fo fc];
results_flow_as_state(23) = StrucIdSym(states,expressions,h,x_tilde,print);

% do and jr as states
states = [A,E,fo,fs];
d_A = di - fo - jc;
d_E =  fs - jf;
d_fo = subs(d_fo_base,[ko ks],[replace_ko replace_kr]);
d_fr = subs(d_fr_base,[ko ks],[replace_ko replace_kr]);
expressions = [d_A;d_E;d_fo;d_fr];
x_tilde = [ki  kc kd KiA  A E fo fs];
h= [fo fs];
results_flow_as_state(24) = StrucIdSym(states,expressions,h,x_tilde,print);

% do and jf as states
states = [A,E,fo,fd];
d_A = di - fo - jc;
d_E =  js - fd;
d_fo = subs(d_fo_base,[ko kd],[replace_ko replace_kf]);
d_ff = subs(d_ff_base,[ko kd],[replace_ko replace_kf]);
expressions = [d_A;d_E;d_fo;d_ff];
x_tilde = [ki  kc ks  KiA A E fo fd];
h= [fo fd];
results_flow_as_state(25) = StrucIdSym(states,expressions,h,x_tilde,print);

% jc and jr as states
states = [A,E,fc,fs];
d_A = di - do - fc;
d_E =  fs - jf;
d_fc = subs(d_fc_base,[kc ks],[replace_kc replace_kr]);
d_fr = subs(d_fr_base,[kc ks],[replace_kc replace_kr]);
expressions = [d_A;d_E;d_fc;d_fr];
x_tilde = [ ki ko kd KiA A E fc fs];
h= [fc fs];
results_flow_as_state(26) = StrucIdSym(states,expressions,h,x_tilde,print);

% jc and jf as states
states = [A,E,fc,fd];
d_A = di - do - fc;
d_E = js - fd;
d_fc = subs(d_fc_base,[kc kd],[replace_kc replace_kf]);
d_ff = subs(d_ff_base,[kc kd],[replace_kc replace_kf]);
expressions = [d_A;d_E;d_fc;d_ff];
x_tilde = [ ki ko ks KiA  A E fc fd];
h= [fc fd];
results_flow_as_state(27) = StrucIdSym(states,expressions,h,x_tilde,print);

% jr and jf as states
states = [A,E,fs,fd];
d_A = di - do - jc;
d_E = fs - fd;
d_fr = subs(d_fr_base,[ks kd],[replace_kr replace_kf]);
d_ff = subs(d_ff_base,[ks kd],[replace_kr replace_kf]);
expressions = [d_A;d_E;d_fr;d_ff];
x_tilde = [ ki ko kc KiA A E fs fd];
h= [fs fd];
results_flow_as_state(28) = StrucIdSym(states,expressions,h,x_tilde,print);

% Save results as .mat file
save('results_flow_as_state.mat','results_flow_as_state')

time_states = toc(t_start_states);
% Save total execution time of all measurement combinations
results_flow_as_state(29) = time_states;

%% Including flow expression explicitly in measured output (method 2)

% For timing purposes
t_start_h = tic;

% Base vectors and equations is used for all calculations
% State vector - x
states = [A,E];
% State expressions
d_A = d_A_base;
d_E = d_E_base;
% Vector of state equations - f
expressions = [d_A;d_E];
% x_tilde vector
x_tilde = [ ki ko kc ks kd KiA  A E];

% Initialize results vector
results_output_function = zeros(combinations,1);

% Measuring only concentrations
h = {[A],[E],[A E]};
for js = 1:length(h)
results_output_function(js) = StrucIdSym(states,expressions,h{js},x_tilde,print);
end

% Measuring only flows. Flow expressions are included explicitly in output
% function
h = {di,do, jc, js, jf};
for js = 1:length(h)
results_output_function(3+js) = StrucIdSym(states,expressions,h{js},x_tilde,print);
end

% Measuring A and one flow
h = {[A di],[A do],[A jc],[A js],[A jf]};
for js = 1:length(h)
results_output_function(8+js) = StrucIdSym(states,expressions,h{js},x_tilde,print);
end

% Measuring E and one flow
h = {[E di],[E do],[E jc],[E js],[E jf]};
for js = 1:length(h)
results_output_function(13+js) = StrucIdSym(states,expressions,h{js},x_tilde,print);
end

save('results_output_function.mat','results_output_function')

% Measuring two flows
h = {[di do],[di jc],[di js],[di jf],[do jc],[do js],[do jf],[jc js],[jc jf],[js jf]};
for js = 1:length(h)
results_output_function(18+js) = StrucIdSym(states,expressions,h{js},x_tilde,print);
end

% Results saved as .mat
save('results_output_function.mat','results_output_function')

time_h = toc(t_start_h)
results_output_function(29) = time_h;

%% Write results to excel file

% List of all measurements investigated
Measurements = {'A','E','A E','di','do','jc','jr','jf','A di','A do','A jc','A jr','A jf', ...
                'E di','E do','E jc','E jr','E jf','di do','di jc','di jr','di jf','do jc', ...
                'do jr','do jf','jc jr','jc jf','jr jf','time'}';

% Construct table of results            
T = table(Measurements,results_flow_as_state,results_output_function)
C=clock;
% Results are written to excel file
filename = [motif '_' num2str(C(1)) '_' num2str(C(2)) '_' num2str(C(3)) '_' num2str(C(4)) '_' num2str(C(5)) '.xlsx'];
writetable(T, filename)
