# Supplementary material for: Structural identifiability of biomolecular controller motifs with and without flow measurements as model output
Source: PLoS Comput Biol. 2023 Aug 28;19(8):e1011398. doi: 10.1371/journal.pcbi.1011398 (PMC10491402; doi:10.1371/journal.pcbi.1011398)
Supplement: S3 File — Zip file containing MATLAB code used in the calculations. MATLAB is required to execute the code, but .m files can be opened as pure text files. (ZIP) [file pcbi.1011398.s005.zip › Readme.m]

%% Explanation of code
% Folder includes code used to calculate rank of OI matrix (ref. Eq 22 in 
% paper) for the basic and antithetic controller motifs to investigate
% structural identifiability. Symbolic toolbox in MATLAB is necessary to
% run the code. Individual scripts for each motif and case 
% number calculate rank using mainly the StrucIdSym.m function and save 
% results as an Excel sheet. For motifs with 10 or more parameters, 
% analysis using a standard computer can be difficult due to computational 
% limitations. Minor changes were made to the code to facilitate batch
% running on a high performance computer. These changes are not included
% here, as they are highly specific to the framework used and do not change
% the nature of the calculations.

%% Folders
% - Antithetic motifs
%   Contains scripts for all investigated models for the antithetic motifs.
%   There is one script for each motif for each case A1-A4, in total 32
%   scripts. Scripts are organized in folders with a structure similar to
%   Fig 4 in paper.

% - Basic motifs
%   Contains scripts for all investigated models for the basic motifs.
%   There is one script for each motif for each case B1-B12, in total 96
%   scripts. Scripts are organized in folders with a structure similar to
%   Fig 2 in paper.

% - Execution times
%   Contains list of execution times for the basic motifs and script for 
%   creating Fig 6.

% - sym2str
%   Function used to convert symbolic expressions to strings
%   Copyright (c) 2008, Martin Lawson

%% Files
% - ExampleScript.m
%   Example of script used for calculating results for one motif given one
%   specific case number (here motif 7 case B8 is used), here with extra
%   comments and explanations.

% - StrucIdNum.m
%   Function used in calculations when rank is calculated numerically.

% - StrucIdSym.m
%   Function used in calculations when rank is calculated symbolically.
