# Supplementary material for: Structural identifiability of biomolecular controller motifs with and without flow measurements as model output
Source: PLoS Comput Biol. 2023 Aug 28;19(8):e1011398. doi: 10.1371/journal.pcbi.1011398 (PMC10491402; doi:10.1371/journal.pcbi.1011398)
Supplement: S3 File — Zip file containing MATLAB code used in the calculations. MATLAB is required to execute the code, but .m files can be opened as pure text files. (ZIP) [file pcbi.1011398.s005.zip › StrucIdSym.m]

function [outputrank] = StrucIdSym(x,f,h,x_tilde,display)
%Function performs calculations to find the true rank of the OI-matrix,
%see equation 22 in paper.
%   Inputs:
% x - state vector
% f - vector of system equations
% h - vector of output functions
% x_tilde - vector of states and parameters
% display - boolean deciding if info should be posted to
% command window during execution

%   Outputs:
% outputrank - true rank of OI matrix

% Initializations
OI = [];
lieDerivative = h;
oldrank = 0;

if display
    % Prints current measurement combination being tested to command window
    disp(['New run with h = ' sym2str(h)])
    % For timing purposes during execution
    tic
end

% Calculations

% Max number of succesive Lie derivatives is known a priori: (n+q-1) (ref
% condition 3 in paper.).
for k = 1:length(x_tilde)-1
    % OI matrix is constructed in stages
    OI = [OI; jacobian(lieDerivative,x_tilde)];
    % Sucessive Lie derivatives are calculated recursively
    lieDerivative = jacobian(lieDerivative,x)*f;
    % Rank of OI-matrix is calculated for each iteration to check if true
    % rank has been reached
    newrank = rank(OI);
    
    if display
        % Current iteration, current rank and previous rank is printed
        disp(['Iteration k = ' num2str(k) ', Calculated rank r = ' num2str(newrank) 'Previous rank r-1 = ' num2str(oldrank)])
    end
    
    % Do nothing first iteration
    if k == 1
        
    else
        % If full rank is achieved, that is rank is equal to number of
        % states and parameters, no further calculation is necessary.
        % (ref. condition 1 in paper.) Function exits and returns rank. 
        if newrank == length(x_tilde)
            break
        % If full rank has not been achieved and rank of current step is
        % equal to rank of previous step no further calculation is
        % necessary. Calculating more Lie derivatives will not increase
        % rank (ref. condition 2 in paper.) Function exits and returns rank.
        elseif newrank == oldrank
            break
        end
    end
    oldrank = newrank;
end

if display
    % Displays execution time of calculations
    toc
end
% Function returns rank found in the calculations
outputrank = newrank;
