# Supplementary material for: Structural identifiability of biomolecular controller motifs with and without flow measurements as model output
Source: PLoS Comput Biol. 2023 Aug 28;19(8):e1011398. doi: 10.1371/journal.pcbi.1011398 (PMC10491402; doi:10.1371/journal.pcbi.1011398)
Supplement: S3 File — Zip file containing MATLAB code used in the calculations. MATLAB is required to execute the code, but .m files can be opened as pure text files. (ZIP) [file pcbi.1011398.s005.zip › Execution times/ExecutionTimesFigure.m]

clear all
close all

% Load file with execution times
load('ExecutionTimesComplete.mat')

% State and parameter values
x = [6 7 8 9 10];

% Loop through all fields and calculate logarithmic values
fn=fieldnames(ExecutionTimes);
for i=1: numel(fn)
    ExecutionTimes.(fn{i}) = log10(ExecutionTimes.(fn{i}));
end

figure(1)
% Plot average line for method 1
average_times1= [mean(ExecutionTimes.Param6M1) mean(ExecutionTimes.Param7M1) mean(ExecutionTimes.Param8M1) mean(ExecutionTimes.Param9M1) mean(ExecutionTimes.Param10M1)];
max1 =  [max(ExecutionTimes.Param6M1) max(ExecutionTimes.Param7M1) max(ExecutionTimes.Param8M1) max(ExecutionTimes.Param9M1) max(ExecutionTimes.Param10M1)];
min1 = [min(ExecutionTimes.Param6M1) min(ExecutionTimes.Param7M1) min(ExecutionTimes.Param8M1) min(ExecutionTimes.Param9M1) min(ExecutionTimes.Param10M1)];
plot(x,average_times1,'LineWidth',2 ,'Color',[0.5660 0.7740 0.2880])
hold on
% Plot average line for method 2
average_times2= [mean(ExecutionTimes.Param6M2) mean(ExecutionTimes.Param7M2) mean(ExecutionTimes.Param8M2) mean(ExecutionTimes.Param9M2) mean(ExecutionTimes.Param10M2)];
max2 = [max(ExecutionTimes.Param6M2) max(ExecutionTimes.Param7M2) max(ExecutionTimes.Param8M2) max(ExecutionTimes.Param9M2) max(ExecutionTimes.Param10M2)];
min2 = [min(ExecutionTimes.Param6M2) min(ExecutionTimes.Param7M2) min(ExecutionTimes.Param8M2) min(ExecutionTimes.Param9M2) min(ExecutionTimes.Param10M2)];
plot(x,average_times2,'LineWidth',2 ,'Color',[0 0.5470 0.8410])

% Plot raw data points for method 1
minus = 0.04;
plot(6,ExecutionTimes.Param6M1,'o','Color',[0.4660 0.6740 0.1880])
plot(7-minus,ExecutionTimes.Param7M1,'o','Color',[0.4660 0.6740 0.1880])
plot(8-minus,ExecutionTimes.Param8M1,'o','Color',[0.4660 0.6740 0.1880])
plot(9-minus,ExecutionTimes.Param9M1,'o','Color',[0.4660 0.6740 0.1880])
plot(10-minus,ExecutionTimes.Param10M1,'o','Color',[0.4660 0.6740 0.1880])

% Plot raw data points for method 2
plus = 0.04;
plot(6,ExecutionTimes.Param6M2,'x','Color',[0 0.4470 0.7410])
plot(7+plus,ExecutionTimes.Param7M2,'x','Color',[0 0.4470 0.7410])
plot(8+plus,ExecutionTimes.Param8M2,'x','Color',[0 0.4470 0.7410])
plot(9+plus,ExecutionTimes.Param9M2,'x','Color',[0 0.4470 0.7410])
plot(10+plus,ExecutionTimes.Param10M2,'x','Color',[0 0.4470 0.7410])

% Adjust figure parameters
legend("Method 1","Method 2")
xlim([5.8 10.2])
xticks([6 7 8 9 10])
ylim([0,5.5])
yticks([0 1 2 3 4 5])
yticklabels([0 10 100 1000 10000 100000])
xlabel("Number of parameters")
ylabel("Execution time [s]")
