# Supplementary material for: Structural identifiability of biomolecular controller motifs with and without flow measurements as model output
Source: PLoS Comput Biol. 2023 Aug 28;19(8):e1011398. doi: 10.1371/journal.pcbi.1011398 (PMC10491402; doi:10.1371/journal.pcbi.1011398)
Supplement: S3 File — Zip file containing MATLAB code used in the calculations. MATLAB is required to execute the code, but .m files can be opened as pure text files. (ZIP) [file pcbi.1011398.s005.zip › Antithetic motifs/One disturbance/A1 - First order activation/Motif4/motif4.m]

%% Motif 4 - Case A1
% one disturbance
% first order activation

%% Finding symbolic expressions for f1-f6
% %
% syms ki ko kc kr kf ka KiA KiE1 A(t) E1(t) E2(t) d_A_base d_E1_base d_E2_base
%  
% % Flow expressions
% %di = ki;
% do = ko*A;
% jc = kc*(KiE1/(KiE1+E1));
% jr = kr;
% jf = kf*(KiA/(KiA+A));
% ja = ka*E1*E2;
% 
% %d_fi = diff(di,t)
% d_fo = diff(do,t)
% d_fc = diff(jc,t)
% d_fr = diff(jr,t)
% d_ff = diff(jf,t)
% d_fa = diff(ja,t)
% 
% %d_fi = subs(d_fi,{diff(A(t), t),diff(E1(t), t),diff(E2(t), t)},{d_A_base,d_E1_base,d_E2_base})
% d_fo = subs(d_fo,{diff(A(t), t),diff(E1(t), t),diff(E2(t), t)},{d_A_base,d_E1_base,d_E2_base})
% d_fc = subs(d_fc,{diff(A(t), t),diff(E1(t), t),diff(E2(t), t)},{d_A_base,d_E1_base,d_E2_base})
% d_fr = subs(d_fr,{diff(A(t), t),diff(E1(t), t),diff(E2(t), t)},{d_A_base,d_E1_base,d_E2_base})
% d_ff = subs(d_ff,{diff(A(t), t),diff(E1(t), t),diff(E2(t), t)},{d_A_base,d_E1_base,d_E2_base})
% d_fa = subs(d_fa,{diff(A(t), t),diff(E1(t), t),diff(E2(t), t)},{d_A_base,d_E1_base,d_E2_base})

%% Defining variables, flow and flow state expressions
t_start_states = tic;

% Motif name
motif = 'Antithetic motif 4 - Case A1';

syms ko kc kr kf ka KiA KiE1 A E1 E2 fo fc fr ff fa

% Flow expressions

% Outflow perturbation do
do = ko*A;
% Compensatory flow (actuation reaction)
jc = kc*(KiE1/(KiE1+E1));
% reference flow (reference reaction)
jr = kr;
% Feedback flow (measurement reaction)
jf = kf*(KiA/(KiA+A));
% Annihilator flow (comparison reaction)
ja = ka*E1*E2;

% State expressions
d_A_base  = - do + jc;
d_E1_base = jr - ja;
d_E2_base = jf - ja;

% Flow state expressions
d_fo_base = d_A_base*ko;
d_fc_base = -(KiE1*d_E1_base*kc)/(KiE1 + E1)^2;
d_fr_base = 0;
d_ff_base = -(KiA*d_A_base*kf)/(KiA + A)^2;
d_fa_base = d_E1_base*ka*E2 + d_E2_base*ka*E1;

% Replace parameter for state initial condition
replace_ko = solve( fo == do,ko);
replace_kc = solve( fc == jc,kc);
replace_kr = solve( fr == jr,kr);
replace_kf = solve( ff == jf,kf);
replace_ka = solve( fa == ja,ka);

% % Base vectors
% % Theta vector
% theta = [ko kc kr kf ka KiA KiE1 A E1 E2];
% % State vector - x
% x = [A,E1,E2];
% % Vector of state equations - f
% f = [d_A;d_E1;d_E2];
% Measurement combinations + time
combinations = 47;
print = 1;

%% Adding flows as states
results_flow_as_state = zeros(combinations,1);

% no flow added as state
states = [A,E1,E2];
d_A  = - do + jc;
d_E1 = jr - ja;
d_E2 = jf - ja;
expressions = [d_A;d_E1;d_E2];
theta = [ko kc kr kf ka KiA KiE1 A E1 E2];
h = {[A],[E1],[E2],[A E1], [A E2], [E1 E2], [A E1 E2]};
for j = 1:length(h)
results_flow_as_state(j) = StrucIdSym(states,expressions,h{j},theta,print);
end
% di added as state
% not applicable for this motif and case

% do added as state
states = [A,E1,E2,fo];
d_A  = - fo + jc;
d_E1 = jr - ja;
d_E2 = jf - ja;
d_fo = subs(d_fo_base,ko,replace_ko );
expressions = [d_A;d_E1;d_E2;d_fo];
theta = [kc kr kf ka KiA KiE1 A E1 E2 fo];
h = fo;
results_flow_as_state(9) = StrucIdSym(states,expressions,h,theta,print);
h= [A fo];
results_flow_as_state(15) = StrucIdSym(states,expressions,h,theta,print);
h= [E1 fo];
results_flow_as_state(21) = StrucIdSym(states,expressions,h,theta,print);
h= [E2 fo];
results_flow_as_state(27) = StrucIdSym(states,expressions,h,theta,print);

% jc added as state
states = [A,E1,E2,fc];
d_A  = - do + fc;
d_E1 = jr - ja;
d_E2 = jf - ja;
d_fc = subs(d_fc_base,kc,replace_kc );
expressions = [d_A;d_E1;d_E2;d_fc];
theta = [ko kr kf ka KiA KiE1 A E1 E2 fc];
h = fc;
results_flow_as_state(10) = StrucIdSym(states,expressions,h,theta,print);
h= [A fc];
results_flow_as_state(16) = StrucIdSym(states,expressions,h,theta,print);
h= [E1 fc];
results_flow_as_state(22) = StrucIdSym(states,expressions,h,theta,print);
h= [E2 fc];
results_flow_as_state(28) = StrucIdSym(states,expressions,h,theta,print);

% jr added as state
states = [A,E1,E2,fr];
d_A  = - do + jc;
d_E1 = fr - ja;
d_E2 = jf - ja;
d_fr = subs(d_fr_base,kr,replace_kr );
expressions = [d_A;d_E1;d_E2;d_fr];
theta = [ko kc kf ka KiA KiE1 A E1 E2 fr];
h = fr;
results_flow_as_state(11) = StrucIdSym(states,expressions,h,theta,print);
h= [A fr];
results_flow_as_state(17) = StrucIdSym(states,expressions,h,theta,print);
h= [E1 fr];
results_flow_as_state(23) = StrucIdSym(states,expressions,h,theta,print);
h= [E2 fr];
results_flow_as_state(29) = StrucIdSym(states,expressions,h,theta,print);

% jf added as state
states = [A,E1,E2,ff];
d_A  = - do + jc;
d_E1 = jr - ja;
d_E2 = ff - ja;
d_ff = subs(d_ff_base,kf,replace_kf );
expressions = [d_A;d_E1;d_E2;d_ff];
theta = [ko kc kr ka KiA KiE1 A E1 E2 ff];
h = ff;
results_flow_as_state(12) = StrucIdSym(states,expressions,h,theta,print);
h= [A ff];
results_flow_as_state(18) = StrucIdSym(states,expressions,h,theta,print);
h= [E1 ff];
results_flow_as_state(24) = StrucIdSym(states,expressions,h,theta,print);
h= [E2 ff];
results_flow_as_state(30) = StrucIdSym(states,expressions,h,theta,print);

% ja added as state
states = [A,E1,E2,fa];
d_A  = - do + jc;
d_E1 = jr - fa;
d_E2 = jf - fa;
d_fa = subs(d_fa_base,ka,replace_ka );
expressions = [d_A;d_E1;d_E2;d_fa];
theta = [ko kc kr kf KiA KiE1 A E1 E2 fa];
h = fa;
results_flow_as_state(13) = StrucIdSym(states,expressions,h,theta,print);
h= [A fa];
results_flow_as_state(19) = StrucIdSym(states,expressions,h,theta,print);
h= [E1 fa];
results_flow_as_state(25) = StrucIdSym(states,expressions,h,theta,print);
h= [E2 fa];
results_flow_as_state(31) = StrucIdSym(states,expressions,h,theta,print);

save('results_flow_as_state.mat','results_flow_as_state')

%% Adding two flows as states

% do+jc added as state
states = [A,E1,E2,fo,fc];
d_A  = - fo + fc;
d_E1 = jr - ja;
d_E2 = jf - ja;
d_fo = subs(d_fo_base,[ko kc],[replace_ko replace_kc]);
d_fc = subs(d_fc_base,[ko kc],[replace_ko replace_kc]);
expressions = [d_A;d_E1;d_E2;d_fo;d_fc];
theta = [kr kf ka KiA KiE1 A E1 E2 fo fc];
h = [fo fc];
results_flow_as_state(37) = StrucIdSym(states,expressions,h,theta,print);

% do+jr added as state
states = [A,E1,E2,fo,fr];
d_A  = - fo + jc;
d_E1 = fr - ja;
d_E2 = jf - ja;
d_fo = subs(d_fo_base,[ko kr],[replace_ko replace_kr] );
d_fr = subs(d_fr_base,[ko kr],[replace_ko replace_kr]);
expressions = [d_A;d_E1;d_E2;d_fo;d_fr];
theta = [kc kf ka KiA KiE1 A E1 E2 fo fr];
h = [fo fr];
results_flow_as_state(38) = StrucIdSym(states,expressions,h,theta,print);

% do+jf added as state
states = [A,E1,E2,fo,ff];
d_A  = - fo + jc;
d_E1 = jr - ja;
d_E2 = ff - ja;
d_fo = subs(d_fo_base,[ko kf],[replace_ko replace_kf] );
d_ff = subs(d_ff_base,[ko kf],[replace_ko replace_kf] );
expressions = [d_A;d_E1;d_E2;d_fo;d_ff];
theta = [ kc kr ka KiA KiE1 A E1 E2 fo ff];
h = [fo ff];
results_flow_as_state(39) = StrucIdSym(states,expressions,h,theta,print);

% do+ja added as state
states = [A,E1,E2,fo,fa];
d_A  = - fo + jc;
d_E1 = jr - fa;
d_E2 = jf - fa;
d_fo = subs(d_fo_base,[ko ka],[replace_ko replace_ka]);
d_fa = subs(d_fa_base,[ko ka],[replace_ko replace_ka]);
expressions = [d_A;d_E1;d_E2;d_fo;d_fa];
theta = [ kc kr kf KiA KiE1 A E1 E2 fo fa];
h = [fo fa];
results_flow_as_state(40) = StrucIdSym(states,expressions,h,theta,print);

% jc+jr added as state
states = [A,E1,E2,fc,fr];
d_A  = - do + fc;
d_E1 = fr - ja;
d_E2 = jf - ja;
d_fc = subs(d_fc_base,[kc kr],[replace_kc replace_kr]);
d_fr = subs(d_fr_base,[kc kr],[replace_kc replace_kr]);
expressions = [d_A;d_E1;d_E2;d_fc;d_fr];
theta = [ko kf ka KiA KiE1 A E1 E2 fc fr];
h = [fc fr];
results_flow_as_state(41) = StrucIdSym(states,expressions,h,theta,print);

% jc+jf added as state
states = [A,E1,E2,fc,ff];
d_A  = - do + fc;
d_E1 = jr - ja;
d_E2 = ff - ja;
d_fc = subs(d_fc_base,[kc kf],[replace_kc replace_kf]);
d_ff = subs(d_ff_base,[kc kf],[replace_kc replace_kf] );
expressions = [d_A;d_E1;d_E2;d_fc;d_ff];
theta = [ko kr ka KiA KiE1 A E1 E2 fc ff];
h = [fc ff];
results_flow_as_state(42) = StrucIdSym(states,expressions,h,theta,print);

% jc+ja added as state
states = [A,E1,E2,fc,fa];
d_A  = - do + fc;
d_E1 = jr - fa;
d_E2 = jf - fa;
d_fc = subs(d_fc_base,[kc ka],[replace_kc replace_ka]);
d_fa = subs(d_fa_base,[kc ka],[replace_kc replace_ka]);
expressions = [d_A;d_E1;d_E2;d_fc;d_fa];
theta = [ko kr kf KiA KiE1 A E1 E2 fc fa];
h = [fc fa];
results_flow_as_state(43) = StrucIdSym(states,expressions,h,theta,print);

% jr+jf added as state
states = [A,E1,E2,fr,ff];
d_A  = - do + jc;
d_E1 = fr - ja;
d_E2 = ff - ja;
d_fr = subs(d_fr_base,[kr kf],[replace_kr replace_kf]);
d_ff = subs(d_ff_base,[kr kf],[replace_kr replace_kf]);
expressions = [d_A;d_E1;d_E2;d_fr;d_ff];
theta = [ko kc ka KiA KiE1 A E1 E2 fr ff];
h = [fr ff];
results_flow_as_state(44) = StrucIdSym(states,expressions,h,theta,print);

% jr+ja added as state
states = [A,E1,E2,fr,fa];
d_A  = - do + jc;
d_E1 = fr - fa;
d_E2 = jf - fa;
d_fr = subs(d_fr_base,[kr ka],[replace_kr replace_ka] );
d_fa = subs(d_fa_base,[kr ka],[replace_kr replace_ka] );
expressions = [d_A;d_E1;d_E2;d_fr;d_fa];
theta = [ko kc kf KiA KiE1 A E1 E2 fr fa];
h = [fr fa];
results_flow_as_state(45) = StrucIdSym(states,expressions,h,theta,print);

% do+jc added as state
states = [A,E1,E2,ff,fa];
d_A  = - do + jc;
d_E1 = jr - fa;
d_E2 = ff - fa;
d_ff = subs(d_ff_base,[kf ka],[replace_kf replace_ka] );
d_fa = subs(d_fa_base,[kf ka],[replace_kf replace_ka] );
expressions = [d_A;d_E1;d_E2;d_ff;d_fa];
theta = [ko kc kr KiA KiE1 A E1 E2 ff fa];
h = [ff fa];
results_flow_as_state(46) = StrucIdSym(states,expressions,h,theta,print);

save('results_flow_as_state.mat','results_flow_as_state')
time_states = toc(t_start_states)
results_flow_as_state(47) = time_states;

%% Measuring states by modifying h expression


t_start_h = tic;
% State vector - x
states = [A,E1,E2];
% State expressions
d_A = d_A_base;
d_E1 = d_E1_base;
d_E2 = d_E2_base;
% Vector of state equations - f
expressions = [d_A;d_E1;d_E2];
% Theta vector
theta = [ko kc kr kf ka KiA KiE1 A E1 E2];

% Results
results_output_function = zeros(combinations,1);
 
% Measuring only concentrations
h = {[A],[E1],[E2],[A E1], [A E2], [E1 E2], [A E1 E2]};
for j = 1:length(h)
results_output_function(j) = StrucIdSym(states,expressions,h{j},theta,print);
end

% Measuring only flows
h = {[do],[jc],[jr],[jf],[ja]};
for j = 1:length(h)
results_output_function(8+j) = StrucIdSym(states,expressions,h{j},theta,print);
end
save('results_output_function.mat','results_output_function')
% Measuring A and one flow
h = {[A do],[A jc],[A jr],[A jf],[A ja]};
for j = 1:length(h)
results_output_function(14+j) = StrucIdSym(states,expressions,h{j},theta,print);
end

% Measuring E1 and one flow
h = {[E1 do],[E1 jc],[E1 jr],[E1 jf],[E1 ja]};
for j = 1:length(h)
results_output_function(20+j) = StrucIdSym(states,expressions,h{j},theta,print);
end

% Measuring E2 and one flow
h = {[E2 do],[E2 jc],[E2 jr],[E2 jf],[E2 ja]};
for j = 1:length(h)
results_output_function(26+j) = StrucIdSym(states,expressions,h{j},theta,print);
end
save('results_output_function.mat','results_output_function')
% Measuring two flows
h = {[do jc],[do jr],[do jf],[do ja],[jc jr],[jc jf],[jc ja],[jr jf],[jr ja],[jf ja]}; 
for j = 1:length(h)
results_output_function(36+j) = StrucIdSym(states,expressions,h{j},theta,print);
end
save('results_output_function.mat','results_output_function')
time_h = toc(t_start_h)
results_output_function(47) = time_h;

%% Write results to excel file

Measurements = {'A','E1','E2','A E1','A E2','E1 E2','A1 E1 E2','di','do','jc','jr','jf','ja', ...
    'A di','A do','A jc','A jr','A jf','A ja','E1 di','E1 do','E1 jc','E1 jr','E1 jf','E1 ja', ...
    'E2 di','E2 do','E2 jc','E2 jr','E2 jf','E2 ja','di do','di jc','di jr','di jf','di ja', ...
    'do jc','do jr','do jf','do ja','jc jr','jc jf','jc ja','jr jf','jr ja','jf ja','time'}';
            
T = table(Measurements,results_flow_as_state,results_output_function)
C=clock;
filename = [motif '_' num2str(C(1)) '_' num2str(C(2)) '_' num2str(C(3)) '_' num2str(C(4)) '_' num2str(C(5)) '.xlsx'];
writetable(T, filename)
