# Supplementary material for: Structural identifiability of biomolecular controller motifs with and without flow measurements as model output
Source: PLoS Comput Biol. 2023 Aug 28;19(8):e1011398. doi: 10.1371/journal.pcbi.1011398 (PMC10491402; doi:10.1371/journal.pcbi.1011398)
Supplement: S3 File — Zip file containing MATLAB code used in the calculations. MATLAB is required to execute the code, but .m files can be opened as pure text files. (ZIP) [file pcbi.1011398.s005.zip › Basic motifs/One disturbance/First order activation/B3 - Michaelis Menten degradation/Motif8/motif8.m]

%% Motif 8 Case B3
% one disturbance
% first order activation
% MM degradation of E

%% Finding symbolic expressions for f1-f5
%
% syms ki kc kr kf KiA KiE KmE A(t) E(t) d_A_base d_E_base
%
% % Flow expressions
% di = ki;
% jc = kc*(KiE/(KiE+E))*A;
% jr = kr*(E/(KmE+E));
% jf = kf*(KiA/(KiA+A));
%
% d_fi = diff(di,t)
% d_fc = diff(jc,t)
% d_fr = diff(jr,t)
% d_ff = diff(jf,t)
%
% d_fi = subs(d_fi,{diff(A(t), t),diff(E(t), t)},{d_A_base,d_E_base})
% d_fc = subs(d_fc,{diff(A(t), t),diff(E(t), t)},{d_A_base,d_E_base})
% d_fr = subs(d_fr,{diff(A(t), t),diff(E(t), t)},{d_A_base,d_E_base})
% d_ff = subs(d_ff,{diff(A(t), t),diff(E(t), t)},{d_A_base,d_E_base})

%% Defining variables, flow and flow state expressions
t_start_states = tic;

% Motif name
motif = 'Motif 8 - Case B3';

syms ki kc kf kr KiA KiE KmE A E fi fc fr ff

% Flow expressions
% Outflow perturbation do
di = ki;
% Compensatory flow
jc = kc*(KiE/(KiE+E))*A;
% Reference flow
jr = kr*(E/(KmE+E));
% Feedback flow
jf = kf*(KiA/(KiA+A));

% State expressions
d_A_base = di - jc;
d_E_base = - jr + jf;

% Flow state expressions
d_fi_base = 0;
d_fc_base = (KiE*d_A_base*kc)/(KiE + E) - (KiE*d_E_base*kc*A)/(KiE + E)^2;
d_fr_base = (d_E_base*kr)/(KmE + E) - (d_E_base*kr*E)/(KmE + E)^2;
d_ff_base = -(KiA*d_A_base*kf)/(KiA + A)^2;

% Replace parameter for state initial condition
replace_ki = solve( fi == di,ki);
replace_kc = solve( fc == jc,kc);
replace_kr = solve( fr == jr,kr);
replace_kf = solve( ff == jf,kf);

% How to substitute initial condition into flow state equation
% d_fo = subs(d_fo_base,[ko kc kr kf],[replace_ko replace_kc replace_kr replace_kf]);
% Base theta vector
% theta = [ ki kc kr kf  A E];
% Measurement combinations
combinations = 29;
print = 1;

%% Adding flows as states
results_flow_as_state = zeros(combinations,1);

% no flow added as state
states = [A,E];
d_A = di - jc;
d_E = - jr + jf;
expressions = [d_A;d_E];
theta = [ki kc kr kf KiA KiE KmE A E];
h = A;
results_flow_as_state(1) = StrucIdSym(states,expressions,h,theta,print);
h= E;
results_flow_as_state(2) = StrucIdSym(states,expressions,h,theta,print);
h= [A E];
results_flow_as_state(3) = StrucIdSym(states,expressions,h,theta,print);
% di added as state
save('results_flow_as_state.mat','results_flow_as_state')
states = [A,E,fi];
d_A =  fi - jc;
d_E =  -jr + jf;
d_fi = subs(d_fi_base,ki,replace_ki );
expressions = [d_A;d_E;d_fi];
theta = [ kc kr kf KiA KiE KmE A E fi];
h = fi;
results_flow_as_state(4) = StrucIdSym(states,expressions,h,theta,print);
h= [A fi];
results_flow_as_state(9) = StrucIdSym(states,expressions,h,theta,print);
h= [E fi];
results_flow_as_state(14) = StrucIdSym(states,expressions,h,theta,print);

% do added as state
results_flow_as_state(5) = 0;
results_flow_as_state(10) = 0;
results_flow_as_state(15) = 0;
save('results_flow_as_state.mat','results_flow_as_state')
% jc added as state
states = [A,E,fc];
d_A = di - fc;
d_E = - jr + jf;
d_fc = subs(d_fc_base,kc,replace_kc );
expressions = [d_A;d_E;d_fc];
theta = [ ki kr kf KiA KiE KmE A E fc];
h = fc;
results_flow_as_state(6) = StrucIdSym(states,expressions,h,theta,print);
h= [A fc];
results_flow_as_state(11) = StrucIdSym(states,expressions,h,theta,print);
h= [E fc];
results_flow_as_state(16) = StrucIdSym(states,expressions,h,theta,print);
save('results_flow_as_state.mat','results_flow_as_state')
% jr added as state
states = [A,E,fr];
d_A = di - jc;
d_E =  -fr + jf;
d_fr = subs(d_fr_base,kr,replace_kr );
expressions = [d_A;d_E;d_fr];
theta = [ ki kc kf KiA KiE KmE A E fr];
h = fr;
results_flow_as_state(7) = StrucIdSym(states,expressions,h,theta,print);
h= [A fr];
results_flow_as_state(12) = StrucIdSym(states,expressions,h,theta,print);
h= [E fr];
results_flow_as_state(17) = StrucIdSym(states,expressions,h,theta,print);
save('results_flow_as_state.mat','results_flow_as_state')
% jr added as state
states = [A,E,ff];
d_A = di - jc;
d_E =  -jr + ff;
d_ff = subs(d_ff_base,kf,replace_kf );
expressions = [d_A;d_E;d_ff];
theta = [ ki kc kr KiA KiE KmE A E ff];
h = ff;
results_flow_as_state(8) = StrucIdSym(states,expressions,h,theta,print);
h= [A ff];
results_flow_as_state(13) = StrucIdSym(states,expressions,h,theta,print);
h= [E ff];
results_flow_as_state(18) = StrucIdSym(states,expressions,h,theta,print);

save('results_flow_as_state.mat','results_flow_as_state')

%% Adding two flows as states

% adding do and jc as states
states = [A,E,fi,fc];
d_A =  fi - fc;
d_E =  -jr + jf;
d_fi = subs(d_fi_base,[ki kc],[replace_ki replace_kc]);
d_fc = subs(d_fc_base,[ki kc],[replace_ki replace_kc]);
expressions = [d_A;d_E;d_fi;d_fc];
theta = [ kr kf KiA KiE KmE A E fi fc];
h= [fi fc];
results_flow_as_state(20) = StrucIdSym(states,expressions,h,theta,print);

% adding do and jr as states
states = [A,E,fi,fr];
d_A = fi - jc;
d_E = - fr + jf;
d_fi = subs(d_fi_base,[ki kr],[replace_ki replace_kr]);
d_fr = subs(d_fr_base,[ki kr],[replace_ki replace_kr]);
expressions = [d_A;d_E;d_fi;d_fr];
theta = [ kc kf KiA KiE KmE A E fi fr];
h= [fi fr];
results_flow_as_state(21) = StrucIdSym(states,expressions,h,theta,print);
save('results_flow_as_state.mat','results_flow_as_state')
% adding do and jf as states
states = [A,E,fi,ff];
d_A = fi - jc;
d_E = - jr + ff;
d_fi = subs(d_fi_base,[ki kf],[replace_ki replace_kf]);
d_ff = subs(d_ff_base,[ki kf],[replace_ki replace_kf]);
expressions = [d_A;d_E;d_fi;d_ff];
theta = [ kc kr KiA KiE KmE A E fi ff];
h= [fi ff];
results_flow_as_state(22) = StrucIdSym(states,expressions,h,theta,print);

% adding jc and jr as states
states = [A,E,fc,fr];
d_A = di - fc;
d_E =  -fr + jf;
d_fc = subs(d_fc_base,[kc kr],[replace_kc replace_kr]);
d_fr = subs(d_fr_base,[kc kr],[replace_kc replace_kr]);
expressions = [d_A;d_E;d_fc;d_fr];
theta = [ ki kf KiA KiE KmE A E fc fr];
h= [fc fr];
results_flow_as_state(26) = StrucIdSym(states,expressions,h,theta,print);
save('results_flow_as_state.mat','results_flow_as_state')
% adding jc and jf as states
states = [A,E,fc,ff];
d_A = di - fc;
d_E = - jr + ff;
d_fc = subs(d_fc_base,[kc kf],[replace_kc replace_kf]);
d_ff = subs(d_ff_base,[kc kf],[replace_kc replace_kf]);
expressions = [d_A;d_E;d_fc;d_ff];
theta = [ ki kr KiA KiE KmE  A E fc ff];
h= [fc ff];
results_flow_as_state(27) = StrucIdSym(states,expressions,h,theta,print);

% adding jr and jf as states
states = [A,E,fr,ff];
d_A = di - jc;
d_E = - fr + ff;
d_fr = subs(d_fr_base,[kr kf],[replace_kr replace_kf]);
d_ff = subs(d_ff_base,[kr kf],[replace_kr replace_kf]);
expressions = [d_A;d_E;d_fr;d_ff];
theta = [ ki kc KiA KiE KmE A E fr ff];
h= [fr ff];
results_flow_as_state(28) = StrucIdSym(states,expressions,h,theta,print);


time_states = toc(t_start_states)
results_flow_as_state(29) = time_states;
save('results_flow_as_state.mat','results_flow_as_state')
%% Measuring states by modifying h expression

t_start_h = tic;

% State vector - x
states = [A,E];
% State expressions
d_A = d_A_base;
d_E = d_E_base;
% Vector of state equations - f
expressions = [d_A;d_E];
% Theta vector
theta = [ ki kc kr kf KiA KiE KmE A E];

% Results
results_output_function = zeros(combinations,1);

% Measuring only concentrations
h = {[A],[E],[A E]};
for j = 1:length(h)
results_output_function(j) = StrucIdSym(states,expressions,h{j},theta,print);
end
save('results_output_function.mat','results_output_function')

% Measuring di
h = di;
results_output_function(4) = StrucIdSym(states,expressions,h,theta,print);

% Measuring only flows
h = {jc, jr, jf};
for j = 1:length(h)
results_output_function(5+j) = StrucIdSym(states,expressions,h{j},theta,print);
end
save('results_output_function.mat','results_output_function')

% Measuring A and di
h = [A di];
results_output_function(9) = StrucIdSym(states,expressions,h,theta,print);

% Measuring A and one flow
h = {[A jc],[A jr],[A jf]};
for j = 1:length(h)
results_output_function(10+j) = StrucIdSym(states,expressions,h{j},theta,print);
end
save('results_output_function.mat','results_output_function')

% Measuring E and di
h = [E di];
results_output_function(14) = StrucIdSym(states,expressions,h,theta,print);

% Measuring E and one flow
h = {[E jc],[E jr],[E jf]};
for j = 1:length(h)
results_output_function(15+j) = StrucIdSym(states,expressions,h{j},theta,print);
end

save('results_output_function.mat','results_output_function')

% Measuring two flows
h = {[di jc],[di jr],[di jf]};
for j = 1:length(h)
results_output_function(19+j) = StrucIdSym(states,expressions,h{j},theta,print);
end
save('results_output_function.mat','results_output_function')

% Measuring two flows
h = {[jc jr],[jc jf],[jr jf]};
for j = 1:length(h)
results_output_function(25+j) = StrucIdSym(states,expressions,h{j},theta,print);
end


time_h = toc(t_start_h)
results_output_function(29) = time_h;
save('results_output_function.mat','results_output_function')

%% Write results to excel file

Measurements = {'A','E','A E','di','do','jc','jr','jf','A di','A do','A jc','A jr','A jf', ...
                'E di','E do','E jc','E jr','E jf','di do','di jc','di jr','di jf','do jc', ...
                'do jr','do jf','jc jr','jc jf','jr jf','time'}';
            
T = table(Measurements,results_flow_as_state,results_output_function)
C=clock;
filename = [motif '_' num2str(C(1)) '_' num2str(C(2)) '_' num2str(C(3)) '_' num2str(C(4)) '_' num2str(C(5)) '.xlsx'];
writetable(T, filename)
