# Supplementary material for: Structural identifiability of biomolecular controller motifs with and without flow measurements as model output
Source: PLoS Comput Biol. 2023 Aug 28;19(8):e1011398. doi: 10.1371/journal.pcbi.1011398 (PMC10491402; doi:10.1371/journal.pcbi.1011398)
Supplement: S3 File — Zip file containing MATLAB code used in the calculations. MATLAB is required to execute the code, but .m files can be opened as pure text files. (ZIP) [file pcbi.1011398.s005.zip › Basic motifs/Two disturbances/Saturable activation/B12 - Michaelis Menten Degradation/Motif6/motif6.m]

%% Motif 6 Case B12
% two disturbances
% uncompetitive activation
% MM degradation of E

%% Finding symbolic expressions for f1-f5
%
% syms ki ko kc kr kf KaA KiE KmE A(t) E(t) d_A_base d_E_base
%
% % Flow expressions
% di = ki;
% do = ko*A;
% jc = kc*(KiE/(KiE+E))*A;
% jr = kr;
% jf = kf*(A/(KaA+A))*(E/(KmE+E));
%
% d_fi = diff(di,t)
% d_fo = diff(do,t)
% d_fc = diff(jc,t)
% d_fr = diff(jr,t)
% d_ff = diff(jf,t)
%
%
% d_fi = subs(d_fi,{diff(A(t), t),diff(E(t), t)},{d_A_base,d_E_base})
% d_fo = subs(d_fo,{diff(A(t), t),diff(E(t), t)},{d_A_base,d_E_base})
% d_fc = subs(d_fc,{diff(A(t), t),diff(E(t), t)},{d_A_base,d_E_base})
% d_fr = subs(d_fr,{diff(A(t), t),diff(E(t), t)},{d_A_base,d_E_base})
% d_ff = subs(d_ff,{diff(A(t), t),diff(E(t), t)},{d_A_base,d_E_base})


%% Defining variables, flow and flow state expressions
t_start_states = tic;

% Motif name
motif = 'Motif 6 - Case B12';

syms ki ko kc kf kr KaA KiE KmE A E fi fo fc fr ff

% Flow expressions
% Inflow perturbation di
di = ki;
% Outflow perturbation do
do = ko*A;
% Compensatory flow
jc = kc*(KiE/(KiE+E))*A;
% Reference flow
jr = kr;
% Feedback flow
jf = kf*(A/(KaA+A))*(E/(KmE+E));

% State expressions
d_A_base = di - do - jc;
d_E_base = jr - jf;

% Flow state expressions
d_fi_base = 0;
d_fo_base = d_A_base*ko;
d_fc_base = (KiE*d_A_base*kc)/(KiE + E) - (KiE*d_E_base*kc*A)/(KiE + E)^2;
d_fr_base = 0;
d_ff_base = (d_E_base*kf*A)/((KaA + A)*(KmE + E)) + (d_A_base*kf*E)/((KaA + A)*(KmE + E)) - (d_A_base*kf*A*E)/((KaA + A)^2*(KmE + E)) - (d_E_base*kf*A*E)/((KaA + A)*(KmE + E)^2);

% Replace parameter for state initial condition
replace_ki = solve( fi == di,ki);
replace_ko = solve( fo == do,ko);
replace_kc = solve( fc == jc,kc);
replace_kr = solve( fr == jr,kr);
replace_kf = solve( ff == jf,kf);

% How to substitute initial condition into flow state equation
% d_fo = subs(d_fo_base,[ko kc kr kf],[replace_ko replace_kc replace_kr replace_kf]);
% Base theta vector
% theta = [ ki ko kc kr kf KaA KiE KmE A E];
% Measurement combinations
combinations = 29;
print = 1;

%% Adding flows as states
results_flow_as_state = zeros(combinations,1);

% no flow added as state
states = [A,E];
d_A = di - do - jc;
d_E =  jr - jf;
expressions = [d_A;d_E];
theta = [ki ko kc kr kf KaA KiE KmE A E];
h = A;
results_flow_as_state(1) = StrucIdSym(states,expressions,h,theta,print);
h= E;
results_flow_as_state(2) = StrucIdSym(states,expressions,h,theta,print);
h= [A E];
results_flow_as_state(3) = StrucIdSym(states,expressions,h,theta,print);
% di added as state
save('results_flow_as_state.mat','results_flow_as_state')
states = [A,E,fi];
d_A =  fi - do - jc;
d_E =  jr  - jf;
d_fi = subs(d_fi_base,ki,replace_ki );
expressions = [d_A;d_E;d_fi];
theta = [ ko kc kr kf KaA KiE KmE A E fi];
h = fi;
results_flow_as_state(4) = StrucIdSym(states,expressions,h,theta,print);
h= [A fi];
results_flow_as_state(9) = StrucIdSym(states,expressions,h,theta,print);
h= [E fi];
results_flow_as_state(14) = StrucIdSym(states,expressions,h,theta,print);
save('results_flow_as_state.mat','results_flow_as_state')
% do added as state
states = [A,E,fo];
d_A = di - fo - jc;
d_E =  jr - jf;
d_fo = subs(d_fo_base,ko,replace_ko );
expressions = [d_A;d_E;d_fo];
theta = [ki kc kr kf KaA KiE KmE A E fo];
h = fo;
results_flow_as_state(5) = StrucIdSym(states,expressions,h,theta,print);
h= [A fo];
results_flow_as_state(10) = StrucIdSym(states,expressions,h,theta,print);
h= [E fo];
results_flow_as_state(15) = StrucIdSym(states,expressions,h,theta,print);
save('results_flow_as_state.mat','results_flow_as_state')
% jc added as state
states = [A,E,fc];
d_A = di - do - fc;
d_E =  jr - jf;
d_fc = subs(d_fc_base,kc,replace_kc );
expressions = [d_A;d_E;d_fc];
theta = [ ki ko kr kf KaA KiE KmE A E fc];
h = fc;
results_flow_as_state(6) = StrucIdSym(states,expressions,h,theta,print);
h= [A fc];
results_flow_as_state(11) = StrucIdSym(states,expressions,h,theta,print);
h= [E fc];
results_flow_as_state(16) = StrucIdSym(states,expressions,h,theta,print);
save('results_flow_as_state.mat','results_flow_as_state')
% jr added as state
states = [A,E,fr];
d_A = di - do - jc;
d_E =  fr - jf;
d_fr = subs(d_fr_base,kr,replace_kr );
expressions = [d_A;d_E;d_fr];
theta = [ ki ko kc kf KaA KiE KmE A E fr];
h = fr;
results_flow_as_state(7) = StrucIdSym(states,expressions,h,theta,print);
h= [A fr];
results_flow_as_state(12) = StrucIdSym(states,expressions,h,theta,print);
h= [E fr];
results_flow_as_state(17) = StrucIdSym(states,expressions,h,theta,print);
save('results_flow_as_state.mat','results_flow_as_state')
% jr added as state
states = [A,E,ff];
d_A = di - do - jc;
d_E =  jr - ff;
d_ff = subs(d_ff_base,kf,replace_kf );
expressions = [d_A;d_E;d_ff];
theta = [ ki ko kc kr KaA KiE KmE A E ff];
h = ff;
results_flow_as_state(8) = StrucIdSym(states,expressions,h,theta,print);
h= [A ff];
results_flow_as_state(13) = StrucIdSym(states,expressions,h,theta,print);
h= [E ff];
results_flow_as_state(18) = StrucIdSym(states,expressions,h,theta,print);

save('results_flow_as_state.mat','results_flow_as_state')

%% Adding two flows as states

% adding di and do as states
states = [A,E,fi,fo];
d_A =  fi - fo - jc;
d_E =  jr - jf;
d_fi = subs(d_fi_base,[ki ko],[replace_ki replace_ko]);
d_fo = subs(d_fo_base,[ki ko],[replace_ki replace_ko]);
expressions = [d_A;d_E;d_fi;d_fo];
theta = [kc kr kf KaA KiE KmE A E fi fo];
h= [fi fo];
results_flow_as_state(19) = StrucIdSym(states,expressions,h,theta,print);


% adding di and jc as states
states = [A,E,fi,fc];
d_A =  fi - do - fc;
d_E =  jr - jf;
d_fi = subs(d_fi_base,[ki kc],[replace_ki replace_kc]);
d_fc = subs(d_fc_base,[ki kc],[replace_ki replace_kc]);
expressions = [d_A;d_E;d_fi;d_fc];
theta = [ ko kr kf KaA KiE KmE A E fi fc];
h= [fi fc];
results_flow_as_state(20) = StrucIdSym(states,expressions,h,theta,print);
save('results_flow_as_state.mat','results_flow_as_state')
% adding di and jr as states
states = [A,E,fi,fr];
d_A = fi - do - jc;
d_E =  fr - jf;
d_fi = subs(d_fi_base,[ki kr],[replace_ki replace_kr]);
d_fr = subs(d_fr_base,[ki kr],[replace_ki replace_kr]);
expressions = [d_A;d_E;d_fi;d_fr];
theta = [ ko kc kf KaA KiE KmE A E fi fr];
h= [fi fr];
results_flow_as_state(21) = StrucIdSym(states,expressions,h,theta,print);

% adding di and jf as states
states = [A,E,fi,ff];
d_A = fi - do - jc;
d_E =  jr - ff;
d_fi = subs(d_fi_base,[ki kf],[replace_ki replace_kf]);
d_ff = subs(d_ff_base,[ki kf],[replace_ki replace_kf]);
expressions = [d_A;d_E;d_fi;d_ff];
theta = [ ko kc kr KaA KiE KmE  A E fi ff];
h= [fi ff];
results_flow_as_state(22) = StrucIdSym(states,expressions,h,theta,print);
save('results_flow_as_state.mat','results_flow_as_state')
% adding do and jc as states
states = [A,E,fo,fc];
d_A = di - fo - fc;
d_E =  jr - jf;
d_fo = subs(d_fo_base,[ko kc],[replace_ko replace_kc]);
d_fc = subs(d_fc_base,[ko kc],[replace_ko replace_kc]);
expressions = [d_A;d_E;d_fo;d_fc];
theta = [ki  kr kf KaA KiE KmE A E fo fc];
h= [fo fc];
results_flow_as_state(23) = StrucIdSym(states,expressions,h,theta,print);

% adding do and jr as states
states = [A,E,fo,fr];
d_A = di - fo - jc;
d_E =  fr - jf;
d_fo = subs(d_fo_base,[ko kr],[replace_ko replace_kr]);
d_fr = subs(d_fr_base,[ko kr],[replace_ko replace_kr]);
expressions = [d_A;d_E;d_fo;d_fr];
theta = [ki  kc kf KaA KiE KmE A E fo fr];
h= [fo fr];
results_flow_as_state(24) = StrucIdSym(states,expressions,h,theta,print);
save('results_flow_as_state.mat','results_flow_as_state')
% adding do and jf as states
states = [A,E,fo,ff];
d_A = di - fo - jc;
d_E =  jr - ff;
d_fo = subs(d_fo_base,[ko kf],[replace_ko replace_kf]);
d_ff = subs(d_ff_base,[ko kf],[replace_ko replace_kf]);
expressions = [d_A;d_E;d_fo;d_ff];
theta = [ki  kc kr KaA KiE KmE A E fo ff];
h= [fo ff];
results_flow_as_state(25) = StrucIdSym(states,expressions,h,theta,print);

% adding jc and jr as states
states = [A,E,fc,fr];
d_A = di - do - fc;
d_E =  fr - jf;
d_fc = subs(d_fc_base,[kc kr],[replace_kc replace_kr]);
d_fr = subs(d_fr_base,[kc kr],[replace_kc replace_kr]);
expressions = [d_A;d_E;d_fc;d_fr];
theta = [ ki ko kf KaA KiE KmE A E fc fr];
h= [fc fr];
results_flow_as_state(26) = StrucIdSym(states,expressions,h,theta,print);
save('results_flow_as_state.mat','results_flow_as_state')
% adding jc and jf as states
states = [A,E,fc,ff];
d_A = di - do - fc;
d_E =  jr - ff;
d_fc = subs(d_fc_base,[kc kf],[replace_kc replace_kf]);
d_ff = subs(d_ff_base,[kc kf],[replace_kc replace_kf]);
expressions = [d_A;d_E;d_fc;d_ff];
theta = [ ki ko kr KaA KiE KmE A E fc ff];
h= [fc ff];
results_flow_as_state(27) = StrucIdSym(states,expressions,h,theta,print);

% adding jr and jf as states
states = [A,E,fr,ff];
d_A = di - do - jc;
d_E =  fr - ff;
d_fr = subs(d_fr_base,[kr kf],[replace_kr replace_kf]);
d_ff = subs(d_ff_base,[kr kf],[replace_kr replace_kf]);
expressions = [d_A;d_E;d_fr;d_ff];
theta = [ ki ko kc KaA KiE KmE  A E fr ff];
h= [fr ff];
results_flow_as_state(28) = StrucIdSym(states,expressions,h,theta,print);


time_states = toc(t_start_states)
results_flow_as_state(29) = time_states;
save('results_flow_as_state.mat','results_flow_as_state')
%% Measuring states by modifying h expression

t_start_h = tic;

% State vector - x
states = [A,E];
% State expressions
d_A = d_A_base;
d_E = d_E_base;
% Vector of state equations - f
expressions = [d_A;d_E];
% Theta vector
theta = [ ki ko kc kr kf KaA KiE KmE A E];

% Results
results_output_function = zeros(combinations,1);

% Measuring only concentrations
h = {[A],[E],[A E]};
for j = 1:length(h)
results_output_function(j) = StrucIdSym(states,expressions,h{j},theta,print);
end
save('results_output_function.mat','results_output_function')
% Measuring only flows
h = {di,do, jc, jr, jf};
for j = 1:length(h)
results_output_function(3+j) = StrucIdSym(states,expressions,h{j},theta,print);
end
save('results_output_function.mat','results_output_function')
% Measuring A and one flow
h = {[A di],[A do],[A jc],[A jr],[A jf]};
for j = 1:length(h)
results_output_function(8+j) = StrucIdSym(states,expressions,h{j},theta,print);
end
save('results_output_function.mat','results_output_function')
% Measuring E and one flow
h = {[E di],[E do],[E jc],[E jr],[E jf]};
for j = 1:length(h)
results_output_function(13+j) = StrucIdSym(states,expressions,h{j},theta,print);
end

save('results_output_function.mat','results_output_function')

% Measuring two flows
h = {[di do],[di jc],[di jr],[di jf],[do jc],[do jr],[do jf],[jc jr],[jc jf],[jr jf]};
for j = 1:length(h)
results_output_function(18+j) = StrucIdSym(states,expressions,h{j},theta,print);
end


time_h = toc(t_start_h)
results_output_function(29) = time_h;
save('results_output_function.mat','results_output_function')
%% Write results to excel file

Measurements = {'A','E','A E','di','do','jc','jr','jf','A di','A do','A jc','A jr','A jf', ...
                'E di','E do','E jc','E jr','E jf','di do','di jc','di jr','di jf','do jc', ...
                'do jr','do jf','jc jr','jc jf','jr jf','time'}';
            
T = table(Measurements,results_flow_as_state,results_output_function)
C=clock;
filename = [motif '_' num2str(C(1)) '_' num2str(C(2)) '_' num2str(C(3)) '_' num2str(C(4)) '_' num2str(C(5)) '.xlsx'];
writetable(T, filename)
